# Supplementary material for: Deployable CRISPR-Cas13a diagnostic tools to detect and report Ebola and Lassa virus cases in real-time
Source: Nat Commun. 2020 Aug 17;11:4131. doi: 10.1038/s41467-020-17994-9 (PMC7431545; doi:10.1038/s41467-020-17994-9)
Supplement: Supplementary file 4 — Source Data [file 41467_2020_17994_MOESM4_ESM.xlsx]

## Sheet: Fig 1b, Supp Fig 4c
Detection reaction (fluorescence)
Sample Layout
	Assay					EBOV assay
						5	6	7	8	9	10	11	12
	A					10^4	10^3	10^2	10^1	10^0			H20
	B
	C
	D
	E
	F
	G
	H
Software Version	2.05.5
Experiment File Path:	C:\Users\Public\Documents\Experiments\20170703_adn_azl_cf.xpt
Protocol File Path:	C:\Users\Public\Documents\Protocols\Fluorescence_kinetics.prt
Plate Number	Plate 1
Date	2017-07-03
Time	17:21:41
Reader Type:	Synergy H4
Reader Serial Number:	1404211C
Reading Type	Reader
Procedure Details
Plate Type	Corning 384 well
Well Selection	Runtime
Set Temperature	Setpoint 37°C
	Preheat before moving to next step
Start Kinetic	Runtime 3:00:00 (HH:MM:SS), Interval 0:05:00, 37 Reads
Read	Fluorescence Endpoint
	Full Plate
	Filter Set 1
	Excitation: 485/20.0, Emission: 520/20.0
	Optics: Top, Gain: 100
	Light Source: Xenon Flash
	Read Speed: Normal, Delay: 100 msec, Measurements/Data Point: 10
	Read Height: 10 mm
End Kinetic
485520
	Time	T° 485,520	A1	A2	A3	A4	A5	A6	A7	A8	A9	A10	A11	A12	A13	A14	A15	A16	A17	A18	A19	A20	A21	A22	A23	A24	B1	B2	B3	B4	B5	B6	B7	B8	B9	B10	B11	B12	B13	B14	B15	B16	B17	B18	B19	B20	B21	B22	B23
	00:00:00	37	1354	1326	1449	1422	1403	1384	1356	1398	1408	1480	1433	1405	1443	1468	1399	1453	1523	1481	1454	1493	1524	1461	1533	1358	1281	518	1361	577	1471	550	1425	564	1364	553	1411	575	1362	577	1414	548	1434	557	1445	568	1374	598	1426
	00:05:00	37	1133	1131	1235	1179	1242	1196	1197	1149	1198	1172	1142	1141	1159	1199	1111	1170	1205	1132	1188	1162	1192	1185	1140	1145	1110	487	1135	480	1180	454	1203	495	1181	441	1180	521	1111	485	1181	478	1188	447	1241	462	1179	500	1225
	00:10:00	37	1211	1234	1757	1599	1679	1545	1424	1360	1245	1198	1192	1133	1156	1151	1167	1146	1145	1140	1146	1131	1133	1155	1114	1142	1259	442	1392	444	1303	463	1175	462	1126	433	1106	477	1115	475	1111	487	1116	477	1104	438	1086	465	1078
	00:15:00	37	1879	1982	2957	3013	2758	2814	2446	2345	1727	1699	1373	1304	1150	1177	1173	1147	1149	1144	1124	1139	1114	1104	1128	1109	2295	429	2276	478	2162	440	1841	444	1350	452	1191	436	1142	458	1173	428	1134	417	1110	428	1169	460	1088
	00:20:00	37	3477	3909	5140	5435	4661	4982	4173	4304	2805	2849	1896	1836	1187	1237	1167	1196	1124	1138	1169	1156	1151	1123	1124	1106	4095	413	3998	457	3917	473	3256	434	2174	460	1478	473	1200	424	1185	421	1160	443	1137	436	1143	441	1128
	00:25:00	37	6215	6971	8264	9199	7787	8537	6940	7493	4631	4801	2864	3130	1328	1324	1199	1290	1140	1162	1234	1151	1177	1190	1137	1176	6965	430	6980	430	6675	403	5707	436	3780	455	2358	434	1229	464	1228	433	1140	440	1143	439	1164	448	1117
	00:30:00	37	9744	11364	11875	13581	11252	12817	10442	11370	7046	7233	4447	5169	1511	1615	1326	1402	1127	1173	1169	1187	1156	1167	1153	1187	10697	457	10688	398	10486	440	9103	416	5868	453	3916	460	1430	424	1340	455	1140	421	1160	402	1158	447	1162
	00:35:00	37	14087	16395	16180	19015	15138	17533	14532	16245	10140	10472	6382	7729	1938	2103	1560	1677	1183	1173	1147	1168	1151	1164	1143	1149	15390	462	15263	424	14872	425	13209	438	8920	422	6205	440	1802	434	1497	413	1184	449	1130	432	1143	462	1159
	00:40:00	37	18948	22229	20571	24398	19533	22706	18997	21592	13554	14080	8591	10873	2467	2682	1834	2056	1147	1187	1217	1186	1204	1151	1156	1219	20177	469	20185	417	19679	440	17890	409	12193	441	9160	445	2177	422	1770	438	1167	425	1200	417	1167	443	1104
	00:45:00	37	24040	28204	24923	29886	23710	28226	23323	26496	17253	17887	11070	14449	3017	3586	2130	2487	1172	1212	1182	1206	1174	1109	1182	1180	24874	489	24837	419	24673	428	22724	434	16080	446	12315	422	2839	434	2217	409	1178	416	1194	431	1200	449	1172
	00:50:00	37	28642	33680	29194	34993	28057	33211	27839	31707	21051	22113	14293	18246	3821	4658	2516	3038	1171	1222	1250	1182	1237	1156	1151	1201	29549	497	29785	448	29556	423	27631	429	20054	453	15875	421	3691	411	2605	418	1227	436	1167	419	1212	452	1207
	00:55:00	37	33551	38831	33028	39711	31692	37677	32142	36466	24897	25996	17154	22123	4649	5910	2965	3726	1243	1211	1258	1293	1204	1202	1197	1203	33479	488	34381	429	33983	444	32439	431	23953	467	19849	419	4792	444	3241	422	1219	444	1232	416	1228	443	1176
	01:00:00	37	37860	43405	36677	44358	35554	42337	36216	40982	28710	30115	20066	25878	5693	7445	3582	4660	1201	1231	1218	1226	1218	1202	1232	1283	37030	467	38150	444	38336	440	36574	439	27866	440	23897	436	6044	398	4062	420	1218	420	1220	437	1190	429	1178
	01:05:00	37	41193	47895	39410	47602	38767	46294	40111	45412	32488	33747	23228	29496	6999	9038	4196	5744	1205	1204	1218	1279	1241	1179	1305	1214	40513	454	42064	464	41861	446	40976	430	31860	426	27664	452	7466	411	4894	436	1227	410	1254	428	1200	446	1174
	01:10:00	37	44642	51323	42828	51071	41561	49223	43034	48373	35959	37161	26475	33425	8330	11159	4988	6863	1288	1226	1259	1240	1215	1183	1207	1219	43303	466	44932	461	45517	435	43970	437	35270	449	31550	441	9190	442	6018	414	1250	423	1232	473	1238	466	1203
	01:15:00	37	47230	53757	45276	54058	44175	51950	45785	51810	38782	40690	29451	37191	9858	13132	5890	8221	1274	1264	1261	1255	1262	1169	1200	1250	45273	456	48067	432	48420	440	46979	451	38702	468	34910	418	11033	494	7017	414	1219	461	1226	465	1227	449	1203
	01:20:00	37	49604	56199	47778	56291	46561	54457	48144	54144	41883	43743	32257	40783	11498	15592	6763	9558	1242	1204	1300	1262	1270	1220	1251	1245	47036	478	50124	463	50662	480	49322	412	41957	465	38689	401	12955	447	8386	411	1203	447	1316	505	1216	477	1207
	01:25:00	36.9	51363	57704	49305	58431	48447	56760	50193	55841	44628	46184	34675	44129	13305	17939	7744	11174	1258	1288	1286	1229	1271	1240	1227	1275	48934	463	52388	456	52898	434	51863	455	44532	462	41557	420	15401	449	9822	469	1255	439	1238	455	1240	469	1206
	01:30:00	37	52669	59615	51395	60475	50023	58728	52281	58131	46844	48668	37082	47095	15195	20709	8928	12916	1305	1270	1288	1230	1264	1250	1250	1271	50253	460	54239	439	54528	454	53559	411	47176	449	44323	436	17583	463	11493	407	1261	428	1201	448	1260	457	1232
	01:35:00	37	54186	60420	52035	61942	51180	59795	53727	60387	48805	51358	39502	49418	17040	23243	10137	14792	1306	1241	1316	1276	1266	1210	1254	1238	51157	459	55211	444	56372	486	55561	440	49258	475	46946	482	20079	444	13055	425	1287	409	1268	468	1285	484	1252
	01:40:00	37	55287	61714	53644	63023	52595	61723	55294	61563	50594	52878	42018	51327	19247	26363	11498	16675	1253	1239	1316	1263	1297	1251	1228	1233	52289	445	56569	442	56757	474	56837	423	51307	449	49217	472	22864	443	14983	460	1229	447	1269	485	1262	476	1253
	01:45:00	37	56250	62275	54446	63286	53740	61912	56541	62213	52942	54348	43595	53415	21514	29091	12933	18795	1326	1301	1265	1268	1297	1299	1255	1256	53120	485	57554	456	58407	444	57584	445	52583	464	51041	444	25330	448	16834	445	1274	408	1292	443	1233	480	1237
	01:50:00	37	56500	63205	55536	64713	54350	63212	57466	63254	54002	56071	45563	55193	23223	31701	14245	21143	1334	1271	1319	1299	1318	1255	1290	1309	53406	473	58235	461	58973	469	58775	432	53774	443	53138	412	27804	432	18795	460	1297	452	1284	459	1278	492	1249
	01:55:00	37	57043	63836	55991	65876	55326	64054	57893	63738	55416	57492	47307	57520	25102	34614	15770	23421	1292	1316	1329	1272	1284	1250	1246	1303	53518	474	58980	456	59793	446	59374	426	55361	463	54575	429	30774	459	20883	445	1291	466	1293	434	1282	478	1253
	02:00:00	37	58348	63853	56570	65878	56111	64455	58420	64910	56462	58668	48493	58776	27439	36959	17302	25376	1265	1311	1351	1325	1333	1311	1278	1268	53869	481	59362	467	59913	447	59539	421	56383	452	55748	427	33048	474	23188	455	1322	445	1298	469	1279	487	1246
	02:05:00	37	58327	63925	56981	66553	56348	64775	58998	64743	57289	59566	50242	59925	29205	39678	18939	27837	1316	1335	1343	1311	1323	1244	1291	1286	54034	453	59830	490	60622	448	60587	460	57505	440	57006	446	35547	473	25184	479	1295	469	1275	437	1295	466	1281
	02:10:00	37	58760	64281	57944	66538	57129	65966	59667	65480	58404	60738	51346	60906	30996	42163	20834	30062	1357	1310	1359	1310	1344	1250	1276	1312	54240	462	60258	463	60471	487	61114	474	58247	444	58023	425	37983	474	27519	460	1328	425	1300	464	1338	492	1273
	02:15:00	37	58284	64330	58539	66978	57543	65708	60346	66000	59041	60992	52474	62252	32951	44309	22293	32605	1360	1339	1374	1324	1341	1288	1336	1307	54025	476	60024	457	60990	507	61328	477	58796	461	58592	453	39975	466	29467	494	1341	445	1316	438	1309	493	1273
	02:20:00	37	58616	64880	58840	67461	57935	66638	60706	66072	59572	61316	53297	62297	34661	46216	24000	34646	1372	1331	1361	1343	1363	1295	1348	1388	54428	451	60454	491	60882	456	61455	478	59572	490	59783	448	42685	480	31576	447	1323	444	1308	445	1273	446	1300
	02:25:00	37	59064	64968	58806	67850	57844	66459	60868	66517	60396	62061	54326	63466	36353	48568	25361	36882	1355	1333	1364	1345	1343	1294	1356	1339	54113	479	61074	469	61212	459	61016	464	59722	481	60402	426	44222	465	33985	462	1311	447	1270	439	1287	467	1322
	02:30:00	37	59064	64874	58934	67666	58160	66657	61120	67187	60411	62508	54977	64123	38109	50396	27245	38680	1356	1336	1355	1340	1345	1303	1325	1363	54401	444	60799	486	61451	471	61444	503	60435	473	61537	458	46272	495	36301	448	1358	460	1325	471	1291	454	1287
	02:35:00	37	59115	64605	58714	67598	58687	66870	61403	66987	61205	63037	55622	64891	39449	52076	28722	40860	1393	1336	1370	1305	1388	1374	1323	1334	54417	495	60917	477	61633	515	61854	502	60840	479	61640	482	47781	474	37670	449	1364	458	1380	467	1312	504	1364
	02:40:00	37	58476	64448	58982	67638	58652	66772	61423	67324	61359	63428	56210	65340	40900	53993	30435	42477	1353	1370	1370	1371	1453	1313	1343	1378	54180	456	61249	477	62068	540	62065	497	60993	480	62085	464	49651	472	40233	452	1353	440	1315	453	1336	477	1321
	02:45:00	37	58696	63971	59681	67911	58773	67179	61713	67075	61913	63647	57125	66039	42190	54873	31894	44923	1365	1355	1365	1312	1402	1288	1353	1359	54947	488	61451	467	61501	501	62187	493	61496	512	62540	463	51280	473	42056	448	1379	441	1354	445	1362	488	1340
	02:50:00	37	59035	64042	59460	68093	59122	67110	61881	67127	62614	63829	57571	66235	43647	56106	33313	46487	1417	1367	1386	1353	1390	1336	1324	1373	54278	519	61130	518	61682	474	62221	497	61279	482	62564	488	52375	494	43396	480	1348	445	1349	481	1327	466	1313
	02:55:00	37	58457	64564	59448	68366	58684	66928	61968	67439	62487	64065	57586	66152	45117	57604	34688	47969	1440	1379	1379	1329	1415	1315	1335	1404	54029	455	61128	447	61918	480	62567	530	62210	508	63043	484	53619	490	45066	465	1313	446	1377	456	1338	489	1305
	03:00:00	37	59087	64289	59812	68054	59111	67403	61756	67670	62443	64417	58219	67031	46024	58585	36061	49853	1411	1354	1400	1366	1414	1320	1395	1362	54299	427	61239	490	61572	497	62503	487	62276	521	62940	503	54847	519	47004	432	1432	468	1370	460	1367	490	1337
[truncated: 49 more columns]

## Sheet: Fig 1d, Fig 2c
Detection reaction (fluorescence)
Sample Layout
	Assay	EBOV - Fig 1d			LASV-II - Fig 2c
		1	2	3	4	5	6	7	8	9	10	11	12
	A	MARV seed stock			MARV seed stock
	B	EBOV seed stock			EBOV seed stock
	C	LASV seed stock			LASV seed stock
	D
	E
	F
	G	EBOV GB 1 10^4			LASV-II GB 2 10^4
	H	H20			H20
Software Version	3.03.14
Experiment File Path:	C:\Users\User\Google Drive\Wetlab Shared\Users\Anna\vhf cross reactivity_dec112018.xpt
Protocol File Path:	C:\Users\Public\Documents\Protocols\green_kinetic_3h.prt
Plate Number	Plate 1
Date	2018-12-11
Time	18:43:16
Reader Type:	Cytation5
Reader Serial Number:	1707121
Reading Type	Reader
Procedure Details
Plate Type	Corning 384 Low volume flat bottom
Well Selection	Runtime
Eject plate on completion
Set Temperature	Setpoint 37°C, Gradient 1 °C
	Preheat before moving to next step
Start Kinetic	Runtime 3:00:00 (HH:MM:SS), Interval 0:05:00, 37 Reads
Read	Fluorescence Endpoint
	Full Plate
	Filter Set 1
	Excitation: 485/20, Emission: 528/20
	Optics: Top, Gain: extended
	Light Source: Xenon Flash, Lamp Energy: High, Extended Dynamic Range
	Read Speed: Normal, Delay: 100 msec, Measurements/Data Point: 10
	Read Height: 10.5 mm
End Kinetic
485528
	Time	T° 485,528	A1	A2	A3	A4	A5	A6	A7	A8	A9	A10	A11	A12	A13	A14	A15	A16	A17	A18	A19	A20	A21	A22	A23	A24	B1	B2	B3	B4	B5	B6	B7	B8	B9	B10	B11	B12	B13	B14	B15	B16	B17	B18	B19	B20	B21	B22	B23
	00:00:00	37	1394	1301	1308	1245	1186	1281	1238	1274	344	324	318	315	310	333	314	328	335	300	317	322	323	350	305	324	1180	307	1218	312	1231	311	1253	301	312	312	330	329	308	340	325	330	328	348	315	310	328	349	328
	00:05:00	37	1492	1439	1244	1237	1100	1144	1123	1105	316	325	309	345	304	302	310	317	312	305	293	302	295	313	302	297	1276	310	1112	291	1104	300	1136	275	319	311	304	314	309	322	315	321	315	337	305	316	308	321	334
	00:10:00	36.9	1639	1629	1374	1420	1226	1278	1197	1227	298	302	289	286	299	282	327	288	334	298	291	284	279	301	311	314	1603	298	1320	280	1166	290	1175	296	308	282	297	312	304	290	302	306	289	312	285	326	288	302	314
	00:15:00	37	1705	1831	1616	1700	1467	1485	1372	1468	314	299	314	308	302	295	280	326	288	286	290	287	281	289	290	319	1829	295	1652	271	1460	294	1383	286	287	296	279	304	295	290	292	296	285	298	287	285	281	303	284
	00:20:00	37	1762	1929	1864	2022	1667	1746	1604	1630	294	318	293	294	299	301	297	299	304	281	284	276	307	306	292	318	2079	294	2060	304	1703	276	1532	287	306	303	283	271	304	294	287	306	303	305	290	293	297	327	307
	00:25:00	37.1	1863	2018	2028	2268	1882	1942	1754	1830	296	291	285	293	277	314	285	300	307	308	280	286	301	297	303	288	2187	296	2386	284	1921	293	1726	300	298	285	308	280	288	290	270	283	282	293	268	293	300	305	294
	00:30:00	37	1899	2113	2202	2509	2087	2128	1930	1942	281	277	294	314	294	297	293	287	312	291	283	284	294	290	290	292	2362	285	2667	298	2152	293	1944	294	280	299	284	286	294	291	280	304	305	295	297	279	290	311	267
	00:35:00	37	1926	2202	2351	2703	2181	2328	2070	2095	291	283	270	301	275	291	293	287	301	287	273	309	293	309	308	282	2446	295	2938	270	2253	282	2065	285	279	288	287	306	303	290	294	282	295	304	291	271	314	307	299
	00:40:00	37.1	1939	2257	2536	2858	2372	2435	2180	2265	278	295	274	278	291	285	301	307	301	285	287	288	275	302	304	304	2627	282	3178	284	2377	264	2177	285	272	301	294	287	288	296	295	315	307	276	310	287	295	295	270
	00:45:00	37	2018	2266	2606	3035	2474	2547	2305	2366	317	309	291	292	286	307	278	306	317	300	294	298	286	276	304	325	2630	281	3409	287	2524	286	2358	276	300	272	279	286	280	284	291	279	286	299	293	266	273	318	288
	00:50:00	37.1	1979	2345	2769	3259	2599	2713	2380	2478	292	297	267	299	300	291	274	297	319	297	279	301	295	302	308	298	2681	303	3666	298	2658	275	2456	281	283	291	301	279	286	290	297	286	297	283	276	283	293	320	289
	00:55:00	37	2023	2324	2912	3348	2730	2797	2552	2575	276	286	288	270	282	287	280	304	313	282	304	284	293	309	296	294	2809	295	3900	288	2806	285	2540	298	286	291	293	284	284	283	307	291	309	298	295	294	275	309	302
	01:00:00	37	2051	2355	2999	3617	2784	2988	2664	2710	299	295	278	292	311	296	293	283	302	292	302	297	285	302	296	296	2879	298	4183	285	2956	271	2687	293	301	291	307	304	283	289	296	289	308	290	278	274	283	302	316
	01:05:00	37	2030	2369	3132	3642	2893	3055	2752	2828	270	293	276	306	278	286	288	299	285	293	282	269	258	300	303	309	2866	286	4281	285	3043	279	2830	284	264	294	276	276	289	290	290	291	285	289	284	302	300	302	294
	01:10:00	37	2080	2423	3224	3902	3046	3161	2860	3046	272	278	266	278	296	301	267	288	278	285	263	281	282	292	299	292	2999	274	4559	255	3177	289	2927	310	274	279	294	296	291	284	301	299	288	290	276	280	276	323	297
	01:15:00	37	2160	2493	3386	4090	3075	3379	2914	3021	272	276	272	308	278	283	285	291	304	303	292	279	275	314	299	299	3024	292	4817	282	3385	284	3046	288	283	285	302	281	288	309	265	295	289	285	275	286	288	319	286
	01:20:00	37	2148	2482	3520	4236	3266	3448	3167	3198	289	302	272	297	292	281	291	285	290	293	296	282	283	290	277	298	3003	280	5057	304	3410	279	3097	269	283	283	288	293	295	306	298	296	304	285	282	298	293	310	284
	01:25:00	37	2139	2509	3586	4460	3384	3509	3264	3289	296	300	285	298	277	279	276	309	303	284	276	294	276	286	292	298	3087	295	5282	293	3542	274	3243	275	281	296	284	277	288	289	283	294	282	290	302	309	265	314	303
	01:30:00	37	2145	2554	3794	4589	3537	3694	3320	3389	284	293	285	295	282	287	282	283	282	291	279	279	284	297	300	281	3182	292	5497	272	3687	287	3365	271	278	275	271	277	286	273	283	293	285	295	296	283	290	313	294
	01:35:00	37	2175	2571	3876	4669	3633	3857	3408	3572	307	290	277	296	286	294	285	293	301	299	275	281	274	285	282	305	3213	272	5766	264	3823	284	3543	291	284	277	283	275	295	285	311	292	313	280	291	290	279	306	287
	01:40:00	37	2120	2524	3955	4901	3765	3986	3560	3642	294	282	281	304	292	299	290	312	308	269	292	274	281	291	305	305	3231	281	6072	275	3963	278	3596	282	298	292	296	294	282	287	274	281	284	297	281	295	285	308	295
	01:45:00	37	2228	2605	4107	5008	3874	4114	3633	3719	275	281	285	297	303	295	286	297	309	297	274	291	298	291	298	277	3340	287	6256	283	4049	286	3801	300	274	292	291	275	280	304	279	286	286	296	271	283	286	283	303
	01:50:00	37	2169	2646	4264	5226	4032	4248	3752	3874	289	312	284	290	294	291	294	284	290	285	277	278	267	286	307	273	3410	289	6473	284	4163	269	3851	277	298	286	284	269	272	299	277	306	296	298	283	264	283	300	305
	01:55:00	37.1	2244	2671	4323	5401	4106	4296	3921	4039	286	275	276	291	270	287	278	304	317	294	268	287	282	279	308	306	3438	281	6670	285	4255	288	3951	307	270	294	285	283	277	293	289	298	279	294	285	296	294	319	290
	02:00:00	37	2239	2690	4408	5558	4177	4458	4054	4064	306	300	259	304	297	272	279	283	294	289	278	281	265	299	292	293	3482	285	6951	302	4457	272	4079	279	281	283	296	295	270	299	286	289	293	292	297	283	273	306	302
	02:05:00	37.1	2251	2728	4459	5666	4304	4529	4065	4242	277	282	279	293	295	283	306	298	289	275	280	277	292	310	295	308	3491	280	7160	287	4582	280	4193	283	280	282	278	281	272	280	270	306	301	292	279	282	269	291	303
	02:10:00	37	2283	2675	4640	5758	4475	4690	4193	4323	313	295	295	288	277	282	267	283	297	292	272	262	291	297	296	303	3544	271	7463	277	4750	288	4317	299	281	273	306	282	291	290	276	277	295	285	297	284	266	295	298
	02:15:00	37	2288	2723	4750	5913	4532	4841	4370	4354	292	295	272	296	310	293	286	301	306	286	277	272	288	292	283	291	3597	271	7569	283	4831	276	4347	270	281	269	287	288	295	277	304	284	301	307	277	297	294	295	286
	02:20:00	37.1	2303	2810	4925	6076	4560	4938	4535	4538	285	291	266	293	278	275	291	293	281	279	279	280	285	279	295	280	3617	274	7876	291	4973	280	4560	293	293	292	284	291	310	289	289	304	294	277	275	276	292	290	308
	02:25:00	37	2311	2773	4916	6174	4747	5075	4552	4717	280	276	284	274	285	288	296	276	286	277	289	272	273	304	299	300	3763	273	8155	284	5155	279	4634	282	275	297	276	271	282	293	287	305	290	278	301	281	280	294	290
	02:30:00	37	2345	2769	5052	6287	4902	5191	4715	4782	271	275	282	287	293	297	276	265	293	266	287	277	288	289	289	283	3727	282	8468	270	5259	292	4781	275	269	278	278	281	295	303	275	287	277	302	275	287	297	311	283
	02:35:00	37	2288	2831	5201	6452	4990	5354	4810	4878	301	297	281	271	290	289	284	302	305	277	285	284	287	297	292	290	3797	280	8598	275	5297	284	4905	302	279	284	293	300	286	288	282	287	290	285	280	290	300	322	287
	02:40:00	37	2275	2800	5305	6625	5189	5451	5029	5007	302	296	276	289	290	278	293	279	289	293	265	291	288	293	301	289	3852	291	8891	271	5464	292	5098	284	256	298	299	287	292	298	276	273	288	300	289	273	273	303	316
	02:45:00	37.1	2329	2863	5326	6783	5312	5593	5162	5081	298	287	271	298	296	291	287	280	304	277	282	263	287	313	299	292	3812	279	9092	282	5534	285	5152	293	285	292	280	276	290	284	277	291	262	304	300	288	273	307	309
	02:50:00	37	2363	2918	5429	6959	5295	5664	5251	5199	283	304	269	299	297	279	278	292	306	286	262	273	267	288	281	295	3924	275	9329	288	5746	282	5287	308	271	315	283	289	280	284	293	284	276	283	269	278	275	298	278
	02:55:00	37	2341	2883	5544	7043	5450	5837	5358	5331	286	286	288	303	287	300	269	261	290	283	272	298	280	295	316	301	4006	267	9573	284	5780	276	5449	297	284	311	295	277	301	304	308	295	294	294	290	285	275	310	298
	03:00:00	37	2353	2908	5584	7185	5556	5960	5387	5420	262	288	256	299	296	300	290	293	297	279	293	286	270	281	296	291	4036	270	9924	283	5938	289	5453	266	272	280	285	280	280	312	273	285	285	271	286	270	303	312	292
485528
	Time	T° 485,528	E1	E2	E3	E4	E5	E6	E7	E8	E9	E10	E11	E12	E13	E14	E15	E16	E17	E18	E19	E20	E21	E22	E23	E24	F1	F2	F3	F4	F5	F6	F7	F8	F9	F10	F11	F12	F13	F14	F15	F16	F17	F18	F19	F20	F21	F22	F23
	00:00:00	37	1407	1420	1401	1264	1321	1315	1336	1297	329	314	310	313	332	304	341	337	329	337	338	316	337	324	323	317	1195	302	1253	302	1245	295	1289	332	356	329	332	320	326	324	337	307	321	340	324	328	308	333	309
	00:05:00	37	1460	1439	1210	1230	1147	1114	1158	1164	315	311	309	301	324	316	280	322	318	328	324	320	292	320	298	304	1374	309	1198	290	1135	301	1119	315	320	287	315	315	321	330	314	304	302	305	299	320	295	302	320
	00:10:00	36.9	1669	1610	1354	1347	1244	1200	1221	1261	321	331	298	304	318	307	298	310	297	327	310	287	322	326	313	288	1671	284	1316	294	1172	296	1199	297	300	318	334	292	326	310	296	317	298	290	306	299	302	306	281
	00:15:00	37	1739	1767	1654	1632	1452	1391	1366	1405	295	301	293	286	313	294	317	303	309	310	303	289	297	299	303	297	1876	281	1697	289	1410	298	1352	310	323	310	315	282	305	318	308	315	287	306	279	297	289	315	293
	00:20:00	37	1731	1826	1896	1929	1663	1675	1600	1578	281	312	293	287	300	291	301	291	288	305	321	284	310	289	301	302	2041	269	1980	282	1691	284	1593	302	293	309	306	301	313	303	311	308	308	292	286	296	307	315	301
	00:25:00	37.1	1782	1874	2192	2192	1950	1880	1778	1814	284	306	273	261	311	307	296	323	291	292	302	290	292	305	271	310	2185	288	2328	270	1844	294	1758	298	302	299	292	290	307	291	306	286	299	314	296	291	300	296	297
	00:30:00	37	1838	1871	2336	2492	2145	2029	1937	1915	292	302	303	281	292	309	284	291	305	310	312	295	292	302	295	298	2294	261	2661	293	2068	310	1907	304	301	296	303	293	298	302	298	287	284	302	321	314	303	308	306
	00:35:00	37	1847	1976	2569	2636	2292	2242	2106	2089	292	286	307	301	296	287	286	314	294	308	284	290	288	296	292	288	2377	289	2829	268	2263	294	2065	309	314	298	302	306	308	320	278	309	294	298	305	301	283	314	303
	00:40:00	37.1	1959	1985	2725	2890	2431	2392	2200	2215	277	297	286	294	306	290	295	286	302	305	323	295	307	286	294	305	2481	267	3078	274	2425	289	2187	290	278	289	303	299	316	291	318	304	308	295	295	301	276	288	284
	00:45:00	37	1962	2059	2970	3032	2536	2514	2309	2325	292	290	304	271	295	291	297	296	268	313	312	290	293	300	298	287	2598	273	3272	265	2534	289	2309	300	302	291	302	285	301	309	299	277	293	278	283	298	300	320	306
	00:50:00	37.1	1995	2100	3128	3247	2698	2709	2523	2454	279	285	296	293	299	305	300	309	274	303	315	303	286	284	291	281	2617	272	3587	273	2665	290	2467	280	286	303	312	290	305	304	310	300	291	286	302	297	281	304	298
	00:55:00	37	1916	2089	3417	3507	2798	2774	2557	2531	297	285	300	287	310	307	301	301	301	314	296	273	305	288	285	281	2633	293	3706	275	2812	270	2580	307	294	282	298	303	294	310	306	296	298	299	293	302	281	312	289
	01:00:00	37	1982	2128	3635	3759	2911	2932	2714	2739	276	289	299	272	313	280	319	293	282	320	309	285	289	298	295	289	2661	290	3965	286	2930	285	2679	278	286	298	305	294	328	282	306	300	298	305	285	285	293	308	288
	01:05:00	37	2010	2153	3884	3927	3072	3009	2796	2830	300	283	286	283	296	287	292	286	297	317	291	299	301	303	291	284	2755	269	4294	277	3063	284	2848	275	303	296	313	290	312	315	287	301	303	274	303	299	297	294	293
	01:10:00	37	2044	2183	4136	4207	3160	3136	2981	2937	281	323	294	272	300	301	288	299	303	323	316	301	279	284	286	296	2805	283	4441	285	3192	289	2952	310	280	294	296	286	301	296	294	306	300	299	295	301	291	298	285
	01:15:00	37	2080	2190	4472	4411	3279	3243	3079	3081	293	287	287	277	305	290	314	301	298	299	293	308	289	283	295	289	2924	262	4694	279	3301	295	3067	297	281	317	297	305	293	284	295	293	278	295	300	296	276	299	308
	01:20:00	37	2098	2183	4803	4666	3407	3380	3146	3238	277	307	303	288	296	289	278	314	286	298	309	282	295	301	302	284	2900	287	5027	296	3451	296	3151	289	290	296	303	287	299	296	281	305	297	296	295	286	281	284	269
	01:25:00	37	2172	2249	5209	5006	3534	3556	3272	3314	279	301	296	286	292	293	281	282	295	311	309	292	301	290	281	286	2973	290	5320	278	3556	317	3256	288	303	291	305	287	287	294	316	300	285	299	282	299	280	298	284
	01:30:00	37	2144	2267	5584	5324	3741	3684	3396	3421	298	289	293	309	288	286	309	285	296	310	309	280	291	275	299	281	2981	276	5597	273	3742	287	3455	290	284	292	304	301	310	300	299	304	307	288	305	279	278	293	283
	01:35:00	37	2097	2216	5942	5675	3840	3697	3491	3527	287	295	287	296	286	278	296	302	286	293	301	284	283	289	305	274	3080	266	5988	264	3807	292	3527	286	288	303	297	290	309	291	303	281	308	288	291	305	272	303	280
	01:40:00	37	2101	2320	6363	5967	3943	3955	3645	3692	288	278	296	280	302	282	306	292	282	298	305	279	301	298	293	271	3061	271	6303	270	4002	286	3645	294	304	280	289	288	295	326	279	291	276	287	292	294	264	288	306
	01:45:00	37	2152	2278	6957	6402	4100	4057	3804	3725	293	290	280	291	293	281	280	312	294	303	304	299	303	293	288	295	3165	269	6589	276	4026	280	3793	300	288	289	301	300	282	315	300	291	303	283	291	302	292	304	288
	01:50:00	37	2231	2360	7396	6850	4171	4071	3918	3917	291	286	279	296	292	290	280	296	290	287	298	284	279	312	297	300	3125	296	7004	277	4205	295	3926	286	281	310	310	296	285	317	316	297	306	281	294	279	276	303	289
	01:55:00	37.1	2208	2323	7953	7194	4312	4326	4024	4046	290	303	278	271	304	294	280	309	305	303	305	295	277	298	302	276	3166	257	7376	256	4338	287	4008	292	290	297	292	304	302	308	280	295	292	291	292	303	303	294	296
	02:00:00	37	2177	2318	8619	7626	4456	4361	4100	4167	306	293	294	303	298	295	284	290	297	294	301	283	273	286	285	300	3220	286	7647	262	4473	294	4136	280	274	307	287	292	314	303	292	311	278	291	312	286	271	291	284
	02:05:00	37.1	2222	2316	9099	8038	4615	4503	4337	4279	290	301	279	288	295	305	304	305	289	307	307	293	313	292	275	287	3271	268	8130	268	4616	272	4263	300	289	290	311	296	303	289	309	289	270	276	299	306	299	307	269
	02:10:00	37	2242	2433	9752	8542	4705	4629	4366	4392	290	292	300	291	301	274	288	289	297	292	306	280	310	294	287	285	3272	290	8587	277	4743	281	4445	287	288	294	286	302	320	305	309	311	275	277	283	307	281	297	265
	02:15:00	37	2228	2450	10368	9047	4788	4735	4478	4497	304	288	274	281	299	297	296	300	292	289	292	292	281	313	295	300	3303	274	8971	276	4828	274	4587	278	293	293	297	283	310	278	294	285	281	270	302	303	281	285	277
	02:20:00	37.1	2260	2428	10934	9566	4956	4932	4665	4674	273	282	281	279	285	301	290	313	282	286	284	278	294	304	289	288	3361	279	9328	290	5055	283	4610	277	286	289	303	284	300	268	303	294	284	287	277	293	282	309	300
	02:25:00	37	2260	2380	11888	10074	5082	5035	4795	4809	294	285	287	304	301	295	299	288	300	297	290	266	284	290	315	286	3422	277	9907	278	5088	296	4658	301	287	274	311	295	296	301	279	275	308	290	295	287	284	291	295
	02:30:00	37	2241	2422	12322	10428	5104	5096	4884	4899	284	303	291	290	297	290	298	295	292	291	311	286	303	283	292	294	3395	281	10200	264	5142	275	4840	253	293	308	298	301	305	310	304	291	323	295	283	287	287	297	308
	02:35:00	37	2292	2467	13222	11126	5380	5212	5036	4979	280	299	299	268	301	280	307	294	278	291	297	293	290	288	271	278	3409	262	10669	259	5402	292	5081	300	296	282	315	284	284	310	304	301	284	295	303	287	295	321	284
	02:40:00	37	2319	2460	13870	11585	5415	5419	5063	5065	287	294	276	296	296	295	282	294	289	283	310	293	277	286	285	300	3507	280	11122	270	5407	275	5122	300	288	284	300	286	300	295	315	305	273	299	288	296	285	310	309
	02:45:00	37.1	2361	2512	14696	12195	5578	5517	5146	5188	294	302	275	282	293	287	307	286	278	302	295	274	296	312	293	269	3520	275	11642	288	5582	282	5194	295	287	304	293	271	307	312	299	279	291	278	304	298	294	284	295
	02:50:00	37	2336	2480	15530	12738	5701	5634	5349	5411	283	310	290	290	294	298	301	275	297	303	281	294	286	297	297	284	3566	266	12253	268	5732	296	5377	295	282	299	295	293	303	287	287	288	285	283	288	286	278	293	282
	02:55:00	37	2408	2580	16458	13463	5743	5790	5416	5491	293	293	274	294	307	283	307	283	296	291	306	288	289	299	298	291	3568	264	12650	274	5857	287	5463	266	275	283	302	298	302	308	300	301	296	287	285	311	309	298	289
	03:00:00	37	2361	2562	17231	13997	5943	5872	5468	5594	308	291	286	303	299	294	297	302	294	302	292	292	302	302	285	291	3563	281	13156	285	6056	301	5584	307	305	293	300	310	313	309	296	308	292	286	287	282	281	329	270
485528
	Time	T° 485,528	I1	I2	I3	I4	I5	I6	I7	I8	I9	I10	I11	I12	I13	I14	I15	I16	I17	I18	I19	I20	I21	I22	I23	I24	J1	J2	J3	J4	J5	J6	J7	J8	J9	J10	J11	J12	J13	J14	J15	J16	J17	J18	J19	J20	J21	J22	J23
	00:00:00	37	298	299	1300	1346	1280	1267	1279	1231	312	335	333	301	324	362	331	324	338	317	316	328	323	328	309	310	301	272	1252	316	1183	308	1149	312	324	314	322	317	311	328	308	312	303	332	343	346	321	317	332
	00:05:00	37	295	308	1250	1271	1186	1189	1192	1158	319	320	325	292	314	336	306	325	307	302	306	303	299	303	314	316	293	294	1269	305	1124	301	1056	310	310	304	325	310	312	312	309	329	303	310	320	310	296	306	319
	00:10:00	36.9	278	299	1429	1422	1268	1256	1284	1227	323	291	303	303	318	332	310	312	313	291	305	305	323	296	309	298	279	280	1494	299	1217	297	1151	310	312	304	323	317	317	308	316	309	299	283	307	297	299	322	334
	00:15:00	37	268	284	1714	1718	1463	1455	1428	1419	307	309	314	306	303	333	302	300	282	303	311	289	292	310	324	316	299	290	1812	271	1438	295	1369	306	289	289	314	317	309	308	300	298	295	299	317	281	296	318	297
	00:20:00	37	274	275	2027	1992	1725	1741	1602	1625	315	310	300	287	299	326	293	298	300	278	296	284	311	304	301	292	274	290	2213	300	1746	283	1575	292	297	299	314	324	293	303	299	313	285	304	288	313	291	300	296
	00:25:00	37.1	279	276	2198	2269	1949	1866	1774	1768	298	297	293	300	311	323	303	299	284	282	299	291	305	300	307	291	276	283	2521	284	1942	292	1774	299	300	298	278	288	299	318	292	317	268	284	285	307	287	310	306
	00:30:00	37	289	294	2325	2446	2148	2130	1903	1892	300	303	313	284	307	316	302	294	303	311	285	312	280	297	311	281	283	264	2799	258	2127	284	1908	306	299	283	279	310	300	307	301	315	293	299	294	300	282	296	288
	00:35:00	37	267	274	2574	2627	2295	2251	2085	2036	310	291	297	294	298	322	303	304	305	275	289	300	291	312	312	304	273	256	3012	288	2336	269	2024	282	291	301	286	303	291	317	298	307	293	289	289	303	291	299	316
	00:40:00	37.1	274	272	2754	2873	2448	2393	2203	2152	280	306	315	278	294	298	289	309	293	293	289	296	297	299	294	295	273	290	3205	271	2469	292	2229	309	294	302	282	290	286	297	291	305	305	292	280	301	282	281	290
	00:45:00	37	298	265	2943	3044	2509	2517	2289	2277	303	299	294	273	312	309	300	293	287	271	296	286	282	293	292	301	291	276	3445	276	2546	289	2290	297	292	288	297	305	305	304	287	292	284	277	297	302	284	297	294
	00:50:00	37.1	286	276	3097	3157	2633	2558	2364	2446	306	297	301	289	309	324	310	279	285	306	300	285	287	300	296	285	303	275	3631	261	2682	289	2435	294	273	279	297	297	315	312	296	306	290	296	293	288	282	297	294
	00:55:00	37	279	270	3167	3346	2773	2812	2509	2566	306	301	319	289	304	305	285	291	292	294	300	290	277	316	304	294	268	284	3830	270	2774	268	2538	274	293	307	291	312	318	332	280	304	301	284	292	293	295	304	284
	01:00:00	37	281	277	3350	3412	2849	2834	2664	2639	299	273	305	294	287	296	290	293	292	281	277	279	297	303	309	306	279	277	4118	289	2860	295	2666	306	298	300	308	296	305	276	304	292	291	286	266	304	271	300	300
	01:05:00	37	279	292	3449	3572	2978	2966	2725	2708	301	287	295	296	322	282	291	291	294	288	282	295	289	273	312	278	284	286	4348	274	3084	292	2756	296	280	293	291	303	302	316	298	296	293	264	270	311	283	312	301
	01:10:00	37	271	276	3623	3815	3089	2989	2815	2706	301	297	295	309	305	318	291	296	294	295	302	282	295	292	282	287	280	266	4530	269	3137	284	2835	304	305	302	281	299	304	302	285	303	305	302	292	308	280	319	307
	01:15:00	37	271	283	3753	3949	3175	3099	2980	2939	299	278	313	291	299	312	294	287	293	304	302	291	297	295	284	285	264	274	4665	288	3218	272	2959	317	278	303	287	283	296	305	307	300	302	283	283	299	292	284	301
	01:20:00	37	279	299	3895	4175	3249	3169	3078	2999	306	283	295	292	294	322	310	289	281	304	299	303	276	312	321	287	282	270	4882	254	3344	292	3153	282	282	312	290	297	306	289	286	307	289	280	300	303	278	291	300
	01:25:00	37	260	256	4005	4246	3367	3246	3023	3218	295	295	298	282	283	291	293	291	294	283	274	309	292	328	306	297	267	283	5061	279	3439	285	3249	300	285	306	300	300	308	306	297	304	287	281	288	300	302	310	301
	01:30:00	37	279	267	4164	4398	3441	3354	3150	3170	326	288	287	286	314	315	309	303	294	303	286	301	283	296	310	286	282	271	5274	275	3598	262	3286	300	280	287	275	307	294	298	297	295	283	292	289	305	294	300	288
	01:35:00	37	273	259	4347	4643	3520	3456	3256	3256	295	295	290	296	307	310	302	279	282	322	290	295	286	288	304	290	269	275	5482	296	3658	284	3389	294	300	304	276	314	294	316	291	299	278	268	278	285	303	311	306
	01:40:00	37	260	271	4481	4796	3596	3521	3323	3377	304	303	301	282	294	311	294	268	275	283	307	285	289	300	276	271	263	282	5717	274	3728	278	3452	296	270	301	288	289	295	298	300	289	301	279	285	296	287	276	308
	01:45:00	37	257	288	4521	4947	3715	3631	3425	3474	294	295	291	278	303	307	291	295	292	299	280	288	290	289	289	295	268	267	5941	277	3875	289	3554	281	278	305	285	306	296	324	288	301	286	281	273	287	283	310	314
	01:50:00	37	287	294	4708	5077	3757	3692	3533	3530	299	281	305	293	289	317	287	302	282	284	286	299	283	290	314	294	273	279	6113	283	3893	283	3674	311	303	306	291	293	289	309	297	310	270	292	286	314	255	300	293
	01:55:00	37.1	271	285	4925	5267	3861	3760	3487	3626	305	289	291	278	279	314	281	289	281	282	294	291	297	297	302	296	297	267	6388	276	3980	270	3792	303	290	298	291	294	306	290	293	300	270	281	302	302	294	289	300
	02:00:00	37	274	277	5038	5396	3871	3754	3598	3734	301	303	303	279	295	310	285	283	280	279	304	276	286	294	295	298	276	275	6640	275	4200	275	3936	283	281	291	287	299	295	297	292	297	287	307	284	294	286	292	280
	02:05:00	37.1	270	285	5206	5549	3962	3840	3664	3791	282	297	302	287	300	311	286	284	307	270	280	270	290	305	304	283	280	279	6790	267	4242	275	3960	298	296	287	279	321	301	311	300	299	269	271	303	284	285	306	282
	02:10:00	37	267	297	5245	5639	4016	3988	3758	3832	294	304	292	286	289	318	299	298	284	293	294	296	284	288	305	289	257	274	6983	286	4217	273	4095	290	301	298	296	302	287	295	289	302	284	297	273	290	276	308	284
	02:15:00	37	266	252	5464	5893	4050	3996	3842	3918	291	280	310	287	270	314	277	300	270	292	301	292	270	310	298	291	271	249	7225	282	4362	282	4266	270	283	301	288	287	287	303	298	280	297	284	284	291	283	302	285
	02:20:00	37.1	269	288	5604	6077	4117	4095	3893	4014	313	292	285	285	295	315	284	294	297	286	287	288	270	312	282	299	265	263	7523	266	4511	287	4332	283	275	291	286	299	304	299	284	298	292	286	295	305	289	283	304
	02:25:00	37	263	278	5726	6196	4144	4191	3855	4039	277	301	314	280	291	315	303	284	303	309	291	296	276	299	304	298	283	266	7721	289	4587	257	4403	278	297	288	283	292	275	313	285	285	286	276	286	281	291	291	290
	02:30:00	37	277	276	5835	6348	4251	4151	4097	4193	301	291	307	281	305	306	288	292	286	290	301	287	280	299	280	295	269	267	7979	289	4715	292	4457	280	313	289	284	302	305	302	284	289	287	272	283	319	275	309	307
	02:35:00	37	263	285	6024	6420	4250	4245	4097	4186	299	292	322	282	316	307	299	286	280	317	285	292	284	314	292	291	277	263	8095	269	4718	271	4495	275	312	304	289	306	303	299	291	314	285	290	282	310	296	285	303
	02:40:00	37	275	273	6047	6632	4379	4260	4094	4320	289	285	303	284	306	309	296	314	289	280	290	299	287	293	298	287	285	268	8273	283	4891	273	4719	267	280	284	294	301	297	299	293	296	303	283	277	283	280	290	303
	02:45:00	37.1	271	279	6094	6733	4418	4351	4151	4335	289	299	274	291	294	301	299	305	269	303	288	294	282	290	298	288	284	284	8520	286	4891	289	4675	292	294	302	276	316	302	297	276	286	283	302	291	318	302	323	297
	02:50:00	37	271	276	6409	6895	4454	4437	4336	4365	302	299	285	292	289	294	290	281	296	288	276	304	276	283	311	295	276	270	8585	265	4956	278	4808	281	288	271	272	296	286	299	291	302	265	284	283	285	289	310	293
	02:55:00	37	269	283	6504	7108	4523	4426	4327	4487	284	301	296	279	297	308	272	279	290	294	286	280	292	315	296	286	277	275	8863	271	5148	279	4901	291	280	294	285	303	290	286	281	301	293	277	301	291	295	292	295
	03:00:00	37	289	288	6637	7200	4622	4528	4368	4607	290	282	296	286	307	298	293	280	301	291	288	291	295	293	283	294	277	266	9175	279	5173	271	4975	279	293	284	266	317	306	301	281	311	282	302	287	306	323	292	294
485528
	Time	T° 485,528	M1	M2	M3	M4	M5	M6	M7	M8	M9	M10	M11	M12	M13	M14	M15	M16	M17	M18	M19	M20	M21	M22	M23	M24	N1	N2	N3	N4	N5	N6	N7	N8	N9	N10	N11	N12	N13	N14	N15	N16	N17	N18	N19	N20	N21	N22	N23
	00:00:00	37	1408	1369	1354	1271	1362	1194	1226	1149	310	325	301	329	332	326	329	308	328	323	324	315	294	325	316	331	1248	289	1208	295	1103	299	1120	321	308	303	297	308	304	305	326	322	306	309	319	315	309	321	308
	00:05:00	37	1755	1631	1393	1305	1290	1187	1184	1146	307	293	287	304	319	310	302	305	287	313	308	299	320	291	263	312	1656	277	1272	283	1072	295	1159	283	304	303	271	302	319	330	323	302	306	304	311	295	309	302	302
	00:10:00	36.9	4828	3588	1606	1517	1433	1308	1329	1300	291	298	315	308	293	312	294	293	304	287	297	286	304	311	286	318	3855	260	1624	292	1304	282	1281	302	307	307	289	306	304	306	319	306	298	310	307	314	308	296	306
	00:15:00	37	16256	12664	1848	1791	1678	1583	1539	1473	307	306	287	308	268	295	321	292	290	292	293	304	300	307	291	291	11583	292	1981	271	1530	285	1519	298	301	309	274	289	289	295	299	278	294	304	306	305	283	302	311
	00:20:00	37	37876	32809	2080	2096	2004	1793	1784	1731	301	292	296	302	289	300	297	310	296	280	308	294	292	307	272	299	27254	285	2258	302	1862	286	1672	292	316	305	288	293	305	277	289	286	298	279	286	281	328	300	287
	00:25:00	37.1	62687	58889	2381	2342	2436	2170	2063	2070	306	270	275	312	294	298	288	283	299	311	295	294	292	305	287	315	47942	253	2620	273	2150	282	2010	275	293	293	295	292	292	288	308	297	282	287	287	285	296	290	313
	00:30:00	37	80596	79717	2540	2532	2891	2580	2509	2512	301	284	290	300	288	305	287	292	305	305	278	294	308	311	288	298	67633	295	2781	275	2367	272	2412	277	298	286	291	275	301	294	288	267	297	296	284	294	309	304	300
	00:35:00	37	89911	90880	2782	2742	3704	3259	3155	3059	295	287	281	280	304	306	290	293	295	291	313	281	303	314	295	295	81954	259	3102	279	2691	278	2824	280	288	299	270	296	285	296	281	275	301	286	288	300	279	307	276
	00:40:00	37.1	93285	96189	2937	2912	5025	4239	3883	3764	292	303	283	277	292	293	291	294	292	297	286	293	290	299	268	295	91656	283	3404	279	3029	277	3405	291	299	288	301	266	307	298	300	290	298	297	287	311	289	278	305
	00:45:00	37	95278	97994	3144	3166	6702	5687	4994	4629	282	290	288	295	302	285	298	308	291	287	298	272	292	291	277	296	96545	280	3622	282	3573	286	4121	292	299	288	284	275	285	274	298	282	304	271	299	296	305	299	287
	00:50:00	37.1	96056	98754	3337	3319	9132	7497	6249	5810	282	304	285	303	287	294	303	306	309	307	308	295	314	277	290	302	98789	276	4047	285	4176	270	4909	281	300	288	294	285	277	298	311	301	307	284	281	307	275	287	288
	00:55:00	37	96056	99097	3507	3530	12176	10055	7797	7049	303	293	297	278	301	292	295	294	266	316	289	277	291	293	293	291	100128	281	4378	275	4889	296	5924	290	291	290	298	283	286	291	280	268	289	297	274	286	290	297	300
	01:00:00	37	95988	99579	3748	3658	15936	12978	9557	8714	286	306	287	302	288	291	303	294	304	285	312	282	302	301	288	308	100278	280	4750	265	5696	279	7003	281	291	294	299	277	284	276	298	287	290	281	265	298	291	279	303
	01:05:00	37	96379	99692	3947	3947	20050	16549	11743	10496	302	295	288	304	299	269	296	278	309	288	286	292	305	304	284	309	100255	262	5192	277	6711	288	8289	298	299	290	291	296	300	277	297	277	306	285	290	301	291	306	288
	01:10:00	37	96278	99331	4226	4192	25103	20487	14045	12524	286	271	294	305	297	278	291	294	303	291	283	301	300	294	277	300	100267	267	5605	263	7902	295	9796	288	291	299	269	287	315	278	295	294	298	291	282	286	303	295	303
	01:15:00	37	96273	99444	4453	4449	30227	24529	16603	14950	287	298	268	303	289	281	305	287	287	294	311	291	301	282	287	303	100905	300	6074	258	9222	256	11416	286	301	301	276	293	313	281	285	304	281	291	295	299	284	282	282
	01:20:00	37	96210	99887	4695	4750	35942	29374	19518	17498	295	287	285	300	279	289	293	279	303	293	302	299	305	296	276	286	100517	271	6706	280	10758	278	13285	276	301	290	278	305	294	294	297	293	297	276	279	304	309	298	301
	01:25:00	37	96508	99757	5030	4981	41449	34498	22581	20299	287	282	276	298	288	285	284	289	292	280	280	285	298	272	271	305	100777	283	7407	288	12353	277	15362	273	291	284	281	283	293	297	293	286	278	304	276	281	277	298	302
	01:30:00	37	96211	99046	5329	5317	47220	39690	25950	23061	278	281	278	281	290	292	295	284	283	280	300	279	304	286	314	287	100640	276	7962	268	13970	275	17344	288	280	288	282	300	298	296	294	306	291	287	284	284	287	294	301
	01:35:00	37	95977	99569	5719	5556	53008	44689	29347	26252	293	292	289	282	282	286	301	287	287	300	282	294	296	286	273	287	100872	269	8637	263	15948	277	19685	284	297	273	279	290	296	283	283	286	305	303	279	293	290	287	272
	01:40:00	37	96095	99674	6018	5989	58308	49726	33139	29589	283	290	274	281	301	296	300	282	296	295	297	302	304	314	275	289	100303	268	9275	265	17845	265	22020	280	282	302	279	284	300	300	297	278	289	282	265	300	305	299	299
	01:45:00	37	96510	99558	6462	6347	63806	54622	36548	32712	273	302	291	278	282	289	294	291	297	279	282	277	296	297	294	291	100608	278	10063	279	20020	285	24493	301	278	288	284	296	303	292	282	296	313	279	297	293	282	301	290
	01:50:00	37	96071	99221	6786	6666	68720	59351	40353	36099	276	294	276	311	299	284	285	287	286	283	282	283	285	286	295	295	101256	265	11066	268	22444	273	27335	282	281	290	290	299	280	287	302	295	272	301	282	282	294	318	302
	01:55:00	37.1	96021	99743	7094	7107	73530	63479	44371	39689	289	293	276	280	283	291	300	275	295	289	295	276	292	298	276	285	100733	266	11636	250	24522	278	29980	288	287	291	279	292	314	285	298	291	295	281	290	282	308	292	294
	02:00:00	37	95996	99572	7579	7519	78048	67511	48087	43012	285	309	285	299	283	275	294	297	293	292	293	282	303	298	280	294	100559	272	12609	255	26836	272	32794	267	279	294	280	282	284	302	303	275	275	283	288	278	306	298	276
	02:05:00	37.1	95968	99323	7977	8033	81590	71484	51789	46298	284	302	266	305	292	284	297	292	291	296	302	280	293	301	286	284	100864	258	13506	284	28961	286	35675	275	275	290	288	284	276	300	302	285	293	276	279	316	279	279	292
	02:10:00	37	96071	99418	8446	8359	85275	74854	55791	49954	290	294	282	303	283	289	296	277	310	296	288	276	307	302	283	278	100753	275	14456	279	31697	294	38626	278	286	284	283	290	291	296	292	300	292	289	286	287	298	293	295
	02:15:00	37	95771	99523	8799	8969	87768	77739	59408	53253	292	292	286	293	272	291	294	314	279	283	294	295	302	306	285	279	100619	288	15237	284	33888	274	41431	265	283	292	279	293	300	280	292	293	276	295	288	306	287	291	309
	02:20:00	37.1	95458	99394	9321	9272	90725	80221	62770	56581	277	301	277	270	284	264	281	282	291	279	298	286	293	312	279	312	100409	258	16426	259	36124	274	44375	273	275	295	289	290	278	281	279	288	294	280	289	270	298	297	299
	02:25:00	37	96316	99155	9823	9730	92742	82822	65422	59667	270	295	281	284	285	290	311	276	328	290	286	274	290	307	267	300	101064	259	17081	276	38787	275	46827	271	282	306	274	279	288	297	312	289	284	279	278	281	273	282	262
	02:30:00	37	95646	99664	10333	10209	95711	84912	68762	62749	281	285	282	287	283	282	302	292	302	279	287	290	299	300	273	309	100385	286	18406	279	41078	279	50190	280	292	316	299	275	286	312	298	278	286	284	278	295	292	287	286
	02:35:00	37	96105	99254	10842	10734	96768	86636	71834	65523	288	283	294	293	287	286	295	286	295	281	284	287	298	315	276	296	100387	272	19488	271	43601	289	53079	290	284	285	279	281	290	291	278	280	296	287	290	318	272	314	296
	02:40:00	37	95744	99313	11392	11218	98238	88668	75231	68182	303	281	272	299	302	302	298	293	299	296	292	286	289	294	294	288	100779	289	20499	262	45971	295	55512	281	301	278	283	298	306	288	316	267	272	279	294	293	284	271	294
	02:45:00	37.1	95957	99110	11914	11803	99324	90288	77443	70739	298	289	295	286	292	287	282	298	285	266	278	297	299	292	293	293	100740	286	21529	273	48414	277	57959	280	272	279	286	289	288	301	307	275	294	300	285	306	286	307	276
	02:50:00	37	95725	99528	12374	12209	100848	90762	79638	73386	280	293	278	288	292	268	287	296	286	291	314	302	307	286	286	284	100455	269	22779	268	50760	283	60749	304	274	297	257	301	294	281	316	289	297	289	285	294	287	287	287
	02:55:00	37	95185	99008	13002	12629	101759	92030	81873	75882	291	293	296	270	286	283	299	308	298	292	290	271	307	301	295	294	100146	271	23990	275	52684	284	63106	299	293	287	272	298	278	291	299	274	299	280	292	282	271	289	305
	03:00:00	37	95816	99270	13543	13402	101967	92833	83902	77315	285	297	268	296	296	267	311	280	299	286	283	281	291	297	288	299	100400	266	25316	257	55165	298	66067	282	287	278	280	275	288	297	300	285	287	276	282	306	300	302	285
			A1	A2	A3	A4	A5	A6	A7	A8	A9	A10	A11	A12	A13	A14	A15	A16	A17	A18	A19	A20	A21	A22	A23	A24	B1	B2	B3	B4	B5	B6	B7	B8	B9	B10	B11	B12	B13	B14	B15	B16	B17	B18	B19	B20	B21	B22	B23
	3h - 10 min		714	1279	4210	5765	4330	4682	4190	4193	-36	-14	-33	13	-3	18	-37	5	-37	-19	2	2	-9	-20	-15	-23	2433	-28	8604	3	4772	-1	4278	-30	-36	-2	-12	-32	-24	22	-29	-21	-4	-41	1	-56	15	10	-22
			E1	E2	E3	E4	E5	E6	E7	E8	E9	E10	E11	E12	E13	E14	E15	E16	E17	E18	E19	E20	E21	E22	E23	E24	F1	F2	F3	F4	F5	F6	F7	F8	F9	F10	F11	F12	F13	F14	F15	F16	F17	F18	F19	F20	F21	F22	F23
			692	952	15877	12650	4699	4672	4247	4333	-13	-40	-12	-1	-19	-13	-1	-8	-3	-25	-18	5	-20	-24	-28	3	1892	-3	11840	-9	4884	5	4385	10	5	-25	-34	18	-13	-1	0	-9	-6	-4	-19	-17	-21	23	-11
			I1	I2	I3	I4	I5	I6	I7	I8	I9	I10	I11	I12	I13	I14	I15	I16	I17	I18	I19	I20	I21	I22	I23	I24	J1	J2	J3	J4	J5	J6	J7	J8	J9	J10	J11	J12	J13	J14	J15	J16	J17	J18	J19	J20	J21	J22	J23
			11	-11	5208	5778	3354	3272	3084	3380	-33	-9	-7	-17	-11	-34	-17	-32	-12	0	-17	-14	-28	-3	-26	-4	-2	-14	7681	-20	3956	-26	3824	-31	-19	-20	-57	0	-11	-7	-35	2	-17	19	-20	9	24	-30	-40
			M1	M2	M3	M4	M5	M6	M7	M8	M9	M10	M11	M12	M13	M14	M15	M16	M17	M18	M19	M20	M21	M22	M23	M24	N1	N2	N3	N4	N5	N6	N7	N8	N9	N10	N11	N12	N13	N14	N15	N16	N17	N18	N19	N20	N21	N22	N23
			90988	95682	11937	11885	100534	91525	82573	76015	-6	-1	-47	-12	3	-45	17	-13	-5	-1	-14	-5	-13	-14	2	-19	96545	6	23692	-35	53861	16	64786	-20	-20	-29	-9	-31	-16	-9	-19	-21	-11	-34	-25	-8	-8	6	-21
			1	2	3	4	5	6	7	8	9	10	11	12	13	14	15	16	17	18	19	20	21	22	23	24
	Normalized in plate format	A	714	1279	4210	5765	4330	4682	4190	4193	-36	-14	-33	13	-3	18	-37	5	-37	-19	2	2	-9	-20	-15	-23
		B	2433	-28	8604	3	4772	-1	4278	-30	-36	-2	-12	-32	-24	22	-29	-21	-4	-41	1	-56	15	10	-22	-22
		C	69284	78641	5939	6222	4680	4869	4483	4410	-25	-3	-7	1	-16	-20	-11	-24	8	-6	-1	-19	-17	-17	-5	0
		D	73748	-23	7095	-11	4703	-17	4423	-5	-11	-28	-7	-23	5	-9	-7	-36	-35	-25	-6	-11	-2	21	-6	-8
		E	692	952	15877	12650	4699	4672	4247	4333	-13	-40	-12	-1	-19	-13	-1	-8	-3	-25	-18	5	-20	-24	-28	3
		F	1892	-3	11840	-9	4884	5	4385	10	5	-25	-34	18	-13	-1	0	-9	-6	-4	-19	-17	-21	23	-11	-28
		G	-11	4	5589	5924	12283	21070	10986	8634	-12	-5	-22	-18	-8	-8	-19	-15	-22	-21	-5	-24	-15	-29	-14	3
		H	4	-1	6648	-12	7959	-25	6883	-40	7	-29	-8	2	1	3	-28	6	-6	-24	-16	-42	-14	-16	7	-19
		I	11	-11	5208	5778	3354	3272	3084	3380	-33	-9	-7	-17	-11	-34	-17	-32	-12	0	-17	-14	-28	-3	-26	-4
		J	-2	-14	7681	-20	3956	-26	3824	-31	-19	-20	-57	0	-11	-7	-35	2	-17	19	-20	9	24	-30	-40	-20
		K	-24	13	5849	6041	3112	3088	2949	3495	-1	2	-20	-8	-18	-1	-30	-10	-17	6	-28	-5	-11	-29	-35	-4
		L	1	-9	7833	-4	4315	-7	4097	-23	5	-16	-21	10	-38	-27	-37	-37	-19	-1	-5	4	-2	-8	12	-36
		M	90988	95682	11937	11885	100534	91525	82573	76015	-6	-1	-47	-12	3	-45	17	-13	-5	-1	-14	-5	-13	-14	2	-19
		N	96545	6	23692	-35	53861	16	64786	-20	-20	-29	-9	-31	-16	-9	-19	-21	-11	-34	-25	-8	-8	6	-21	17
		O	621	848	5583	5836	2403	2639	2425	2612	-9	0	9	-5	-7	-5	0	2	-1	-21	-6	15	-21	0	-12	-4
		P	1517	-34	6957	-23	3411	-30	2852	13	-22	1	-15	24	14	-13	-3	-3	-21	-17	-3	-2	1	-24	-5	6
	Average by replicates in plate format		1	2	3	4	5	6	7	8	9	10	11	12	13	14	15	16	17	18	19	20	21	22	23	24
		A	1475.33	876.157	6193	2228.05	4594.67	233.584	4220.33	49.9633	-28.6667	12.7017	-10.6667	23.029	-3	21	-20.3333	22.301	-20	16.5227	1.66667	0.57735	-4.66667	17.8979	-20	4.3589
		B
		C	73891	4680.14	6418.67	602.571	4750.67	103.123	4438.67	38.9401	-13	11.1355	-4.33333	4.6188	-10.3333	13.4288	-14	8.88819	-11	21.9317	-8.66667	9.29157	-12	8.66025	-3.66667	3.21455
		D
		E	1178.67	631.295	13455.7	2135.69	4751.67	115.396	4321.67	69.6946	-16	22.6495	-15.6667	16.8028	-15	3.4641	-3	4.3589	-11.3333	11.9304	-10.6667	13.5769	-21.6667	2.08167	-12	15.5242
		F
		G	-1	8.66025	6053.67	541.277	13770.7	6680.9	8834.33	2058.82	-3.33333	9.60902	-16	7.2111	-5	5.19615	-20.6667	6.65833	-16.3333	8.96289	-15	9.53939	-19.3333	8.3865	-1.33333	11.1505
		H
		I	-0.666667	11.0604	6222.33	1294.99	3527.33	373.493	3429.33	372.458	-20.3333	12.0554	-27	26.4575	-18.6667	13.2791	-28	9.64365	-9.66667	8.73689	-17	3	-2.33333	26.0064	-23.3333	18.1475
		J
		K	-3.33333	18.8768	6574.33	1094.26	3505	701.583	3513.67	574.228	2	3	-16.3333	7.23418	-19	18.5203	-25.6667	14.0119	-10	13.8924	-12.6667	13.2791	-14	13.7477	-9	23.8956
		L
		M	94405	2990.5	15838	6801.81	81973.3	24759.2	74458	8995.14	-9	9.84886	-22.6667	21.1266	-19.3333	24.173	-5	19.2873	-5.66667	5.03322	-14.6667	10.0167	-11.6667	3.21455	-12.6667	12.741
		N
		O	995.333	465.816	6125.33	731.269	2817.67	527.217	2629.67	214.048	-10.3333	11.0604	-3.66667	12.0554	0.666667	11.5902	-0.333333	2.51661	-14.3333	11.547	2	11.3578	-6.66667	12.4231	-7	4.3589
		P
			Mean	S.D.	Mean	S.D.	Mean	S.D.	Mean	S.D.	Mean	S.D.	Mean	S.D.	Mean	S.D.	Mean	S.D.	Mean	S.D.	Mean	S.D.	Mean	S.D.	Mean	S.D.
			A1	A2	A3	A4	A5	A6	A7	A8	A9	A10	A11	A12	A13	A14	A15	A16	A17	A18	A19	A20	A21	A22	A23	A24	B1	B2	B3	B4	B5	B6	B7	B8	B9	B10	B11	B12	B13	B14	B15	B16	B17	B18	B19	B20	B21	B22	B23
	1h - 10 min		412	726	1625	2197	1558	1710	1467	1483	1	-7	-11	6	12	14	-34	-5	-32	-6	11	13	6	1	-15	-18	1276	0	2863	5	1790	-19	1512	-3	-7	9	10	-8	-21	-1	-6	-17	19	-22	-7	-52	-5	0	2
			E1	E2	E3	E4	E5	E6	E7	E8	E9	E10	E11	E12	E13	E14	E15	E16	E17	E18	E19	E20	E21	E22	E23	E24	F1	F2	F3	F4	F5	F6	F7	F8	F9	F10	F11	F12	F13	F14	F15	F16	F17	F18	F19	F20	F21	F22	F23
			313	518	2281	2412	1667	1732	1493	1478	-45	-42	1	-32	-5	-27	21	-17	-15	-7	-1	-2	-33	-28	-18	1	990	6	2649	-8	1758	-11	1480	-19	-14	-20	-29	2	2	-28	10	-17	0	15	-21	-14	-9	2	7
			I1	I2	I3	I4	I5	I6	I7	I8	I9	I10	I11	I12	I13	I14	I15	I16	I17	I18	I19	I20	I21	I22	I23	I24	J1	J2	J3	J4	J5	J6	J7	J8	J9	J10	J11	J12	J13	J14	J15	J16	J17	J18	J19	J20	J21	J22	J23
			3	-22	1921	1990	1581	1578	1380	1412	-24	-18	2	-9	-31	-36	-20	-19	-21	-10	-28	-26	-26	7	0	8	0	-3	2624	-10	1643	-2	1515	-4	-14	-4	-15	-21	-12	-32	-12	-17	-8	3	-41	7	-28	-22	-34
			M1	M2	M3	M4	M5	M6	M7	M8	M9	M10	M11	M12	M13	M14	M15	M16	M17	M18	M19	M20	M21	M22	M23	M24	N1	N2	N3	N4	N5	N6	N7	N8	N9	N10	N11	N12	N13	N14	N15	N16	N17	N18	N19	N20	N21	N22	N23
			91160	95991	2142	2141	14503	11670	8228	7414	-5	8	-28	-6	-5	-21	9	1	0	-2	15	-4	-2	-10	2	-10	96423	20	3126	-27	4392	-3	5722	-21	-16	-13	10	-29	-20	-30	-21	-19	-8	-29	-42	-16	-17	-17	-3
			1	2	3	4	5	6	7	8	9	10	11	12	13	14	15	16	17	18	19	20	21	22	23	24
	Normalized in plate format	A	412	726	1625	2197	1558	1710	1467	1483	1	-7	-11	6	12	14	-34	-5	-32	-6	11	13	6	1	-15	-18
		B	1276	0	2863	5	1790	-19	1512	-3	-7	9	10	-8	-21	-1	-6	-17	19	-22	-7	-52	-5	0	2	-12
		C	70941	79441	2107	2188	1550	1663	1555	1466	-9	-4	7	10	-12	-24	-21	5	8	-6	17	-19	-13	-34	-11	13
		D	73602	-21	2508	0	1751	-21	1555	14	-14	-33	2	-25	-2	9	7	-7	-4	-5	-11	0	1	7	-4	14
		E	313	518	2281	2412	1667	1732	1493	1478	-45	-42	1	-32	-5	-27	21	-17	-15	-7	-1	-2	-33	-28	-18	1
		F	990	6	2649	-8	1758	-11	1480	-19	-14	-20	-29	2	2	-28	10	-17	0	15	-21	-14	-9	2	7	-9
		G	-22	14	1972	2079	1833	1902	1781	1676	-21	6	16	-11	-2	-7	0	10	-6	22	-8	-1	-8	-3	-11	2
		H	-27	-7	2447	3	1832	-18	1614	-39	-7	-37	-4	-9	5	-2	-31	-7	16	-35	-29	-40	-17	-9	9	-4
		I	3	-22	1921	1990	1581	1578	1380	1412	-24	-18	2	-9	-31	-36	-20	-19	-21	-10	-28	-26	-26	7	0	8
		J	0	-3	2624	-10	1643	-2	1515	-4	-14	-4	-15	-21	-12	-32	-12	-17	-8	3	-41	7	-28	-22	-34	5
		K	-18	-15	2059	2116	1626	1531	1300	1446	-5	-25	-16	-4	-20	-5	-34	-2	-22	-11	-6	1	-14	-42	-4	-6
		L	10	-17	2626	-20	1843	-9	1608	-14	19	-35	-10	11	-28	-6	-24	-27	-14	-21	-24	11	17	-15	19	-35
		M	91160	95991	2142	2141	14503	11670	8228	7414	-5	8	-28	-6	-5	-21	9	1	0	-2	15	-4	-2	-10	2	-10
		N	96423	20	3126	-27	4392	-3	5722	-21	-16	-13	10	-29	-20	-30	-21	-19	-8	-29	-42	-16	-17	-17	-3	1
		O	281	444	1980	2051	1276	1362	1227	1241	12	2	8	-19	18	3	6	22	0	-20	-7	12	-8	-15	-20	-14
		P	857	-35	2270	-35	1522	-10	1170	14	-27	-5	-20	-18	14	2	-5	-23	-17	-42	-7	6	26	-11	-11	-1
	Average by replicates in plate format		1	2	3	4	5	6	7	8	9	10	11	12	13	14	15	16	17	18	19	20	21	22	23	24
		A	804.667	437.339	2228.33	619.594	1686	117.847	1487.33	22.8108	-4.33333	4.6188	1.66667	11.1505	1.66667	19.6554	-15	16.4621	-6.33333	25.5016	5.66667	11.0151	0.666667	5.50757	-10.3333	10.7858
		B
		C	74661.3	4347.89	2267.67	212.039	1654.67	100.759	1525.33	51.3842	-9	5	6.33333	4.04145	-12.6667	11.0151	-3	15.6205	-0.666667	7.57188	-4.33333	18.9033	-15.3333	17.6163	-0.666667	12.3423
		D
		E	607	347.164	2447.33	186.527	1719	46.8722	1483.67	8.14453	-33.6667	17.0978	-20	18.2483	-10	15.1327	4.66667	19.5533	-7.33333	7.50555	-8	11.2694	-23.3333	12.6623	-3.33333	13.0512
		F
		G	-11.6667	22.3681	2166	249.165	1855.67	40.129	1690.33	84.4176	-7.33333	13.5031	0.333333	14.0119	-1.33333	6.02771	-7	21.3776	10.6667	14.7422	-12.6667	14.5717	-9.33333	7.0946	0	10.1489
		H
		I	-6.33333	13.6504	2178.33	387.498	1600.67	36.6924	1435.67	70.5431	-18.6667	5.03322	-7.33333	8.62168	-26.3333	12.6623	-17	4.3589	-13	7	-31.6667	8.14453	-15.6667	19.6554	-8.66667	22.301
		J
		K	-7.66667	15.3731	2267	312.207	1666.67	159.926	1451.33	154.069	-3.66667	22.0303	-10	6	-17.6667	11.6762	-20	16.3707	-15.6667	5.68624	-9.66667	12.897	-13	29.5127	3	13.8924
		L
		M	94524.7	2921.88	2469.67	568.402	10188.3	5215.8	7121.33	1278.38	-4.33333	12.0139	-8	19.0788	-15.3333	8.96289	-3.66667	15.5349	-3.33333	4.16333	-10.3333	29.023	-9.66667	7.50555	-3.66667	6.02771
		N
		O	527.333	296.905	2100.33	151.163	1386.67	124.841	1212.67	37.6076	-4.33333	20.2567	-10.3333	15.885	11.6667	7.76745	7.66667	13.5769	-12.3333	10.7858	-0.666667	10.9697	1	21.9317	-15	4.58258
		P
			Mean	S.D.	Mean	S.D.	Mean	S.D.	Mean	S.D.	Mean	S.D.	Mean	S.D.	Mean	S.D.	Mean	S.D.	Mean	S.D.	Mean	S.D.	Mean	S.D.	Mean	S.D.
[truncated: 49 more columns]

## Sheet: Fig 1e
Experiment	Name	SampleID	RawValue	STD
20170617	E014_average		2611	508
20170617	E023_average		100000	0
20170617	E024_average		100000	0
20170617	E039_average		26316	6137
20170617	E040_average		3147	683
20170617	E076_average		100000	0
20170617	E081_average		3145	772
20170617	E082_average		3043	661
20170617	E085_average		3221	812
20170617	E091_average		3150	738
20170617	E115_average		2779	675
20170617	E131_average		3080	763
20170617	EBOV_005_average		57467	36847
20170617	EBOV_006!_average		43218	49174
20170617	EBOV_007_average		97837	1146
20170617	EBOV_008_average		2289	46
20170617	EBOV_009_average		34848	56423
20170617	EBOV_018_average		34888	56388
20170617	EBOV_019_average		100000	0
20170617	EBOV_020_average		5867	6193
20170617	EBOV_021_average		85433	25229
20170617	EBOV_022_average		2297	96
20170617	EBOV_023_average		72537	47566
20170617	EBOV_024_average		66682	47280
20170611_1-8	G2_CLN_1	NM-034	6759	1028
20170613	G2_CLN_1	NM-034	2285	66
20170814	G2_CLN_1	NM-034	9321	2109
20170611_9-17	G2_CLN_10	EM-098	18871	1380
20170613	G2_CLN_10	EM-098	100000	0
20170611_9-17	G2_CLN_11	G3687-1	21366	1566
20170613	G2_CLN_11	G3687-1	91048	9319
20170611_9-17	G2_CLN_12	G3679-1	100000	0
20170613	G2_CLN_12	G3679-1	100000	0
20170611_9-17	G2_CLN_13	G3680-1	100000	0
20170613	G2_CLN_13	G3680-1	100000	0
20170611_9-17	G2_CLN_14	G3681-1	100000	0
20170613	G2_CLN_14	G3681-1	27753	4930
20170611_9-17	G2_CLN_15	G3683-1	100000	0
20170613	G2_CLN_15	G3683-1	100000	0
20170611_9-17	G2_CLN_16	EM-095B	22923	316
20170613	G2_CLN_16	EM-095B	94613	4879
20170611_9-17	G2_CLN_17	G3691-1	2397	103
20170613	G2_CLN_17	G3691-1	2253	242
20170611_1-8	G2_CLN_2	EM-091	3470	546
20170613	G2_CLN_2	EM-091	82787	10370
20170814	G2_CLN_2	EM-091	50669	1071
20170611_1-8	G2_CLN_3	WM-053	100000	0
20170613	G2_CLN_3	WM-053	2341	83
20170814	G2_CLN_3	WM-053	35762	314
20170611_1-8	G2_CLN_4	WM-054	100000	0
20170613	G2_CLN_4	WM-054	2260	197
20170814	G2_CLN_4	WM-054	2105	73
20170611_1-8	G2_CLN_5	WM-055	100000	0
20170613	G2_CLN_5	WM-055	2393	37
20170814	G2_CLN_5	WM-055	9589	71
20170611_1-8	G2_CLN_6	NM-036	100000	0
20170613	G2_CLN_6	NM-036	2356	10
20170814	G2_CLN_6	NM-036	5475	270
20170611_1-8	G2_CLN_7	WM-052	100000	0
20170613	G2_CLN_7	WM-052	2343	110
20170814	G2_CLN_7	WM-052	1214	50
20170611_1-8	G2_CLN_8	WM-056	2233	123
20170613	G2_CLN_8	WM-056	16489	207
20170814	G2_CLN_8	WM-056	1052	363
20170611_9-17	G2_CLN_9	EM-096	18164	4312
20170613	G2_CLN_9	EM-096	100000	0
20170613	G85_LASV_average		2115	84
20170613	G90_LASV_average		2033	76
20170617	MAK_average		100000	0
20170611_1-8	neg_average		2117	43
20170611_9-17	neg_average		2249	209
20170613	neg_H20_average		2329	240
20170617	neg_H2O_average		2122	112
20170617	NTC_average		2346	20

## Sheet: Fig 1g
	Control Undiluted							Control 1:10							Control 1:100							Control 1:1000							Control 1:10000
Cycle	H1	H2	H3	Avg	SD		Cycle	G1	G2	G3	Avg	SD		Cycle	F1	F2	F3	Avg	SD		Cycle	E1	E2	E3	Avg	SD		Cycle	D1	D2	D3	Avg	SD
1	3376.75	3339.12	3507.18	3407.68	72.0146		1	3110.15	3135.82	3148.63	3131.53	15.9995		1	2849.83	2872.97	2888.27	2870.36	15.8041		1	2273.8	2285.67	2267.37	2275.61	7.58046		1	2295.13	2281.36	2274.11	2283.53	8.71761
2	4185.51	4136.23	4335.95	4219.23	84.949		2	3975.87	4026.64	4069.29	4023.93	38.1886		2	3607.26	3652.26	3717.07	3658.86	45.07		2	2273.64	2284.34	2267.84	2275.27	6.83189		2	2295.46	2279.35	2278.89	2284.57	7.70306
3	4773.38	4720.3	4947.11	4813.6	96.866		3	4636.23	4709.44	4765.96	4703.88	53.1094		3	4253.49	4325.22	4431.71	4336.81	73.2185		3	2276.51	2285.24	2271.28	2277.68	5.75715		3	2294.31	2284.67	2282.5	2287.16	5.13598
4	5134.96	5073.12	5310.84	5172.97	100.704		4	5036.5	5125.98	5188.61	5117.03	62.4207		4	4724.84	4793.95	4942.17	4820.32	90.6626		4	2268.35	2285.56	2270.85	2274.92	7.59316		4	2293.38	2283.65	2280.44	2285.83	5.50034
5	5329.04	5269.25	5517.14	5371.81	105.623		5	5259.02	5356.62	5413.88	5343.17	63.9323		5	5011.01	5101.61	5259.63	5124.08	102.737		5	2277.31	2286.81	2270.81	2278.31	6.56936		5	2296.96	2287.54	2284.19	2289.56	5.40578
6	5432.43	5373.87	5626.29	5477.53	107.869		6	5371.62	5476.69	5542.56	5463.62	70.3959		6	5181.02	5275.25	5444.67	5300.31	109.085		6	2274.18	2285.24	2271.47	2276.96	5.95487		6	2296.69	2289.21	2280.76	2288.89	6.50989
7	5492.78	5427.19	5679.81	5533.26	107.031		7	5436.99	5532.16	5610.42	5526.52	70.9161		7	5274.42	5377.01	5558.63	5403.35	117.513		7	2276.14	2288.87	2273.63	2279.55	6.67496		7	2296.37	2288.98	2284.13	2289.83	5.03404
8	5513.3	5455.66	5716.77	5561.91	112.002		8	5460.34	5562.57	5628.47	5550.46	69.1708		8	5326.07	5429.19	5615.04	5456.77	119.574		8	2273.91	2286.97	2276.08	2278.99	5.71404		8	2299.63	2289.4	2282.95	2290.66	6.8688
9	5525.92	5463.57	5725.06	5571.51	111.517		9	5475.13	5584.9	5636.15	5565.39	67.1657		9	5353.1	5458.12	5642.47	5484.56	119.607		9	2276.22	2287.21	2274.39	2279.27	5.66244		9	2301.18	2289.66	2282.46	2291.1	7.70997
10	5532.39	5473.68	5736.77	5580.94	112.76		10	5480.71	5587.62	5639.2	5569.18	66.0018		10	5369.14	5475.63	5663.65	5502.81	121.761		10	2276.81	2288.09	2274.03	2279.64	6.07974		10	2298.36	2289.92	2287.63	2291.97	4.61354
	Makona 10^9 copies/ul							Makona 10^8 copies/ul							Makona 10^7 copies/ul							Makona 10^6 copies/ul							Makona 10^5 copies/ul
Cycle	C1	C2	C3	Avg	SD		Cycle	B1	B2	B3	Avg	SD		Cycle	A1	A2	A3	Avg	SD		Cycle	H4	H5	H6	Avg	SD		Cycle	G4	G5	G6	Avg	SD
1	3251.17	3316.8	3361.85	3309.94	45.4461		1	3341.65	3334.33	3334.81	3336.93	3.34122		1	3219.29	3284.4	3244.09	3249.26	26.8315		1	3464.17	3412.32	3448.07	3441.52	21.6695		1	3361.78	3340.46	3361.9	3354.71	10.081
2	3920.18	4044.57	4121.69	4028.81	83.0166		2	4070.38	4056.5	4083.56	4070.15	11.0474		2	3820.85	3970.24	3862.28	3884.46	62.9718		2	4284.68	4203.55	4270.59	4252.94	35.3959		2	4220.36	4195.61	4239.52	4218.49	17.9735
3	4428.45	4597.88	4705.17	4577.17	113.914		3	4611.23	4590.81	4641.94	4614.66	21.0154		3	4262.04	4461.66	4314.26	4345.99	84.5259		3	4883.02	4775.16	4865.58	4841.25	47.273		3	4848.72	4823.66	4875.51	4849.3	21.171
4	4754.43	4938.91	5077.7	4923.68	132.413		4	4944.06	4925.76	4987.78	4952.53	26.0182		4	4541.35	4763.43	4603.99	4636.25	93.4906		4	5251.02	5128	5229.46	5202.83	53.6366		4	5234	5204.08	5248.06	5228.72	18.3397
5	4935.47	5152.79	5285.42	5124.56	144.253		5	5130.47	5116.57	5183.82	5143.62	28.9856		5	4698.39	4930.74	4774.89	4801.34	96.6806		5	5460.3	5312.56	5430.33	5401.06	63.7652		5	5437.19	5398.91	5467.3	5434.47	27.9865
6	5034.75	5248.6	5386.56	5223.3	144.732		6	5224.13	5213.2	5276.66	5238	27.7014		6	4798.91	5012.91	4865.01	4892.28	89.4684		6	5564.34	5424.55	5535.29	5508.06	60.227		6	5541.11	5504.76	5572.58	5539.49	27.712
7	5085.57	5306.23	5460.37	5284.06	153.809		7	5271.87	5263.4	5330.92	5288.73	30.0327		7	4856.08	5043.76	4928.04	4942.62	77.3125		7	5617.91	5471.09	5595.54	5561.52	64.5878		7	5602.5	5560.38	5625.65	5596.18	27.022
8	5114.94	5331.74	5491.92	5312.87	154.479		8	5304.19	5285.74	5368.29	5319.41	35.3741		8	4885.21	5056.54	4961.3	4967.68	70.0909		8	5647.89	5502.31	5620.05	5590.08	63.0985		8	5627.72	5588.28	5654.25	5623.42	27.1046
9	5123.27	5350.2	5505.24	5326.24	156.856		9	5313.52	5296.21	5375	5328.25	33.8075		9	4901.81	5058.53	4979.58	4979.97	63.9831		9	5656.22	5509.28	5634.85	5600.12	64.8238		9	5642.6	5598.41	5667.42	5636.14	28.5418
10	5128.29	5356	5511.29	5331.86	157.289		10	5322.99	5314.75	5380.72	5339.49	29.3495		10	4915.33	5058.61	4998.21	4990.72	58.734		10	5665.93	5518.23	5635.05	5606.4	63.6088		10	5645.62	5603.43	5675.96	5641.67	29.7415
	Ituri 10^9 copies/ul							Ituri 10^8 copies/ul							Ituri 10^7 copies/ul							Ituri 10^6 copies/ul							Ituri 10^5 copies/ul
Cycle	F4	F5	F6	Avg	SD		Cycle	E4	E5	E6	Avg	SD		Cycle	D4	D5	D6	Avg	SD		Cycle	C4	C5	C6	Avg	SD		Cycle	B4	B5	B6	Avg	SD
1	3398.06	3412.6	3393.51	3401.39	8.14035		1	3406.95	3403.69	3419.38	3410.01	6.75946		1	3414.57	3441.34	3422.1	3426	11.2721		1	3325.17	3362.97	3348.2	3345.45	15.5543		1	3328.95	3345.68	3369.59	3348.07	16.6762
2	4192.74	4212.2	4188.51	4197.82	10.3161		2	4200.24	4197.11	4212.19	4203.18	6.49652		2	4198.49	4225.16	4218.42	4214.02	11.3209		2	4025.85	4140.86	4113.94	4093.55	49.1184		2	4123.73	4155.08	4189.7	4156.17	26.9445
3	4784.63	4821.54	4782.8	4796.32	17.8459		3	4801.28	4798.16	4815.7	4805.05	7.6416		3	4793.39	4823.02	4807.45	4807.95	12.1004		3	4551.09	4724.59	4691.5	4655.73	75.209		3	4717.9	4753.2	4800.27	4757.12	33.7425
4	5179.92	5221.18	5173.17	5191.42	21.2215		4	5188.2	5184.25	5207.06	5193.17	9.95174		4	5173.85	5218.17	5196.43	5196.15	18.0965		4	4893.08	5111.52	5066.74	5023.78	94.2096		4	5095.71	5126.48	5180.61	5134.27	35.0932
5	5404.67	5450.32	5398.27	5417.75	23.1759		5	5410.8	5416.07	5433.09	5419.98	9.51204		5	5400.72	5439.43	5431.22	5423.79	16.6554		5	5094.33	5320.97	5273.79	5229.7	97.6379		5	5296.88	5334.21	5391.78	5340.96	39.0391
6	5534.46	5576.97	5523.99	5545.14	22.9096		6	5535.92	5544.38	5572.5	5550.94	15.6339		6	5524.74	5564.44	5553.42	5547.53	16.7356		6	5200.19	5435.13	5395.11	5343.48	102.627		6	5407.19	5443.01	5500.76	5450.32	38.5483
7	5597.59	5640.24	5587.56	5608.47	22.8413		7	5616.18	5613.91	5627.77	5619.29	6.06684		7	5586.25	5627.68	5618.08	5610.67	17.7057		7	5256.08	5495.95	5453.18	5401.74	104.465		7	5454.99	5492.57	5561.58	5503.05	44.144
8	5632.7	5671.86	5613.98	5639.51	24.1162		8	5644.55	5634.4	5656.73	5645.23	9.12764		8	5613.93	5655.84	5650.49	5640.09	18.6247		8	5282.55	5529.27	5482.02	5431.28	106.926		8	5482.63	5518.86	5588.89	5530.13	44.1034
9	5645.2	5687.05	5628.47	5653.57	24.64		9	5661.07	5651.69	5670.25	5661	7.57533		9	5638.73	5671.58	5659.49	5656.6	13.5648		9	5302.81	5535.07	5482.56	5440.14	99.4505		9	5496.03	5530.82	5597.39	5541.42	42.0522
10	5659.28	5693.12	5634.34	5662.25	24.0873		10	5662.3	5661.91	5672.79	5665.67	5.04223		10	5637.5	5686.63	5670.6	5664.91	20.4589		10	5308.16	5547.44	5493.67	5449.76	102.501		10	5496.97	5529.8	5595.71	5540.83	41.0608
	NTC
Cycle	A4	A5	A6	Avg	SD
1	2312.9	2295.64	2313.49	2307.34	8.27794
2	2309.47	2299.13	2313.22	2307.27	5.95659
3	2307.91	2298.6	2313.52	2306.68	6.15321
4	2307.74	2298.88	2313.81	2306.81	6.12762
5	2305.94	2302.67	2316.47	2308.36	5.89111
6	2309.78	2300.91	2316.19	2308.96	6.26608
7	2312.66	2305.15	2315.35	2311.06	4.31424
8	2309.94	2302.83	2317.04	2309.94	5.79877
9	2313.24	2302.5	2316.75	2310.83	6.06236
10	2310.62	2303.23	2321.07	2311.64	7.31768

## Sheet: Fig 2b
Detection reaction (fluorescence)
Sample Layout
	Guides	IIA		IIB		IIC		IIA/IIC		IIA/IIB
Templates		1	2	2	3	4	6	7	8	9	10	11	12
	A	2554	2815	2554	2815	2554	2815	2554	2815	2554	2815
	B	2579	2819	2579	2819	2579	2819	2579	2819	2579	2819
	C	2665		2665		2665		2665		2665
	D	2721		2721		2721		2721		2721
	E	2728		2728		2728		2728		2728
	F	2737		2737		2737		2737		2737
	G	2792	GB 10^4	2792	GB 10^4	2792	GB 10^4	2792	GB 10^4	2792	GB 10^4
	H	2800	H20	2800	H20	2800	H20	2800	H20	2800	H20
Software Version	3.03.14
Experiment File Path:	C:\Users\User\Google Drive\Wetlab Shared\Users\Anna\N2 multiplex samples run 1_oct2518.xpt
Protocol File Path:	C:\Users\Public\Documents\Protocols\green_kinetic_3h.prt
Plate Number	Plate 1
Date	2018-10-25
Time	18:26:41
Reader Type:	Cytation5
Reader Serial Number:	1707121
Reading Type	Reader
Procedure Details
Plate Type	Corning 384 Low volume flat bottom
Well Selection	Runtime
Eject plate on completion
Set Temperature	Setpoint 37°C, Gradient 1 °C
	Preheat before moving to next step
Start Kinetic	Runtime 3:00:00 (HH:MM:SS), Interval 0:05:00, 37 Reads
Read	Fluorescence Endpoint
	Full Plate
	Filter Set 1
	Excitation: 485/20, Emission: 528/20
	Optics: Top, Gain: extended
	Light Source: Xenon Flash, Lamp Energy: High, Extended Dynamic Range
	Read Speed: Normal, Delay: 100 msec, Measurements/Data Point: 10
	Read Height: 10.5 mm
End Kinetic
485528
	Time	T° 485,528	A1	A2	A3	A4	A5	A6	A7	A8	A9	A10	A11	A12	A13	A14	A15	A16	A17	A18	A19	A20	A21	A22	A23	A24	B1	B2	B3	B4	B5	B6	B7	B8	B9	B10	B11	B12	B13	B14	B15	B16	B17	B18	B19	B20	B21	B22	B23
	00:00:00	37	1196	1247	1231	1226	1321	1341	1264	1308	1284	1304	1247	1310	1245	1259	1261	1303	1388	1339	1307	1293	330	326	305	322	1125	318	1177	442	1392	299	1322	348	1377	334	1316	360	1313	325	1287	331	1367	341	1305	325	321	353	318
	00:05:00	37	1150	1161	1176	1150	1154	1198	1124	1190	1128	1170	1134	1181	1167	1191	1113	1182	1338	1235	1274	1170	317	312	296	313	1050	312	1054	398	1193	328	1135	319	1197	318	1142	322	1156	297	1151	343	1227	323	1143	291	343	291	316
	00:10:00	37	1456	1311	1216	1177	1073	1123	1025	1091	1130	1160	1157	1221	1244	1245	1142	1216	1392	1340	1226	1223	294	298	293	281	1177	292	1058	388	1087	321	1047	298	1142	307	1110	343	1138	298	1155	322	1192	313	1138	327	334	308	308
	00:15:00	37	5038	3800	1484	1454	1244	1254	1043	1112	1329	1433	1303	1409	2059	2043	1419	1518	3403	3501	1651	1554	310	291	300	298	2859	282	1297	382	1173	301	1042	326	1373	317	1322	332	1531	290	1315	309	2235	319	1299	300	333	325	300
	00:20:00	37	17551	14650	2218	2054	2398	2448	1239	1237	2040	2160	1617	1690	6541	6360	2286	2260	12865	12954	3641	2887	293	295	294	291	9609	297	1812	333	1973	288	1126	299	1885	297	1572	305	3730	302	1816	304	8708	274	1960	293	341	315	307
	00:25:00	37	34333	31758	4234	3269	6563	6382	1338	1415	4614	4806	1981	2150	16942	17215	4910	4160	28556	28588	8616	6438	292	305	278	310	23782	289	2429	341	5338	303	1296	290	3688	279	1912	312	10907	294	2950	286	22050	304	3810	312	339	314	295
	00:30:00	37	50329	49353	8618	5940	13625	13336	1731	1827	11189	11606	2690	2754	31462	33113	10079	8608	45365	44842	16664	13112	282	285	284	302	41316	293	3336	343	12079	290	1539	289	8926	281	2436	311	23696	298	5477	307	38028	322	7665	294	321	317	281
	00:35:00	37	61959	63268	16256	10801	21854	21566	2287	2296	22879	23697	3746	3987	47474	50226	18121	15959	60228	59086	27310	22401	293	301	292	296	56220	267	4804	342	20305	288	1873	301	19024	281	3224	326	39762	291	10341	294	52516	319	14289	292	312	308	281
	00:40:00	37.1	69681	72407	26759	18365	29350	29402	2979	2966	37489	39080	5460	5807	60516	65921	28393	26152	71831	69657	38215	33940	293	296	296	305	66667	271	6653	338	28162	298	2383	289	33444	279	4659	323	55646	285	17674	294	63745	308	23205	281	316	309	283
	00:45:00	37	73956	77392	38838	28510	35826	36296	3837	3815	51658	54114	7850	8363	70749	77714	38891	37708	80204	77767	48682	45241	293	295	302	315	74126	277	9413	328	35989	282	3074	278	48628	301	6621	305	69032	297	27236	308	72122	288	33512	288	316	303	298
	00:50:00	37	76508	80035	50559	39968	41776	42179	4754	4704	63136	66945	11112	11515	77474	85695	49518	49128	86642	83798	58813	56543	295	276	304	309	77806	274	12908	329	42301	297	3769	285	61499	290	9078	317	78909	279	37696	300	78645	288	44442	280	320	296	293
	00:55:00	37	77424	81468	60097	51640	46608	47415	5750	5659	71262	75578	14720	15509	81921	90761	58904	59965	91147	87422	66685	65819	288	275	296	301	80096	275	17151	315	48056	282	4629	301	71926	311	12236	296	85994	287	48558	300	82338	301	54718	286	308	317	305
	01:00:00	37	78249	82619	67352	61753	50815	51951	6757	6641	76777	81670	18868	19844	84333	94135	66191	69263	93834	89877	72978	73600	290	289	300	301	81126	273	22249	335	52672	286	5534	290	78535	314	16064	301	90175	268	58949	298	85596	284	63725	287	325	297	296
	01:05:00	37	78283	81869	71992	69669	54211	55945	7801	7629	80301	85955	23455	24783	86272	95387	71445	76960	95777	91514	77639	80076	296	296	286	304	81308	270	27729	353	56808	278	6365	258	83308	298	20009	295	92371	288	68002	301	87576	282	71041	299	304	289	309
	01:10:00	37	77707	81955	75068	75398	57508	59330	8830	8782	82670	87867	28382	29902	86675	96402	76728	82902	97257	92290	81106	84501	294	294	286	298	81152	276	34472	331	60778	290	7425	275	86041	290	24702	301	94114	287	74866	297	88220	297	77429	288	322	292	295
	01:15:00	37	77350	81811	76712	78675	60501	62157	9877	9884	83511	89794	33309	35127	87422	96868	79213	87187	97600	92666	83673	87682	292	293	303	292	80690	281	41014	321	63932	278	8449	290	88166	312	29739	326	94784	294	80524	299	89530	291	81518	309	332	306	275
	01:20:00	37	77052	81946	77246	80925	62866	64799	10808	11020	84331	90611	38211	40658	86733	97002	81627	89890	98095	93210	85227	90349	284	305	284	293	81158	256	47971	313	66757	275	9464	267	89105	283	34655	298	94601	291	84552	294	89496	303	84986	292	312	306	289
	01:25:00	37	76607	81188	77483	81692	65116	66810	11894	11890	85131	90685	42547	45685	87310	96980	82647	91982	98927	92975	85854	90889	275	277	281	329	80115	256	54612	325	69637	281	10515	280	89549	296	39248	312	95000	288	87825	307	89585	305	87691	306	297	301	297
	01:30:00	37	75997	81108	77765	82359	67083	68819	12831	12892	84849	91347	47290	50789	87127	97024	83191	93501	98182	93345	87087	92540	298	312	305	287	79899	284	60989	330	72035	272	11493	268	89822	289	44121	303	95481	303	89621	304	89766	307	88731	288	302	305	288
	01:35:00	37	75707	81023	77543	82457	68967	70715	13708	13894	85158	91485	51481	55283	87203	97323	84012	93500	98554	93614	87491	92595	313	297	276	284	79454	264	67060	335	73430	298	12714	299	89902	305	48705	306	94703	286	91203	278	89893	282	90158	318	327	294	282
	01:40:00	37	75464	81006	77397	82787	70139	71767	14618	14989	85310	91150	55478	59915	86776	97134	84334	94494	98781	93170	87030	93189	279	285	285	278	78938	270	71312	330	74974	271	13743	288	90349	291	53159	299	95530	295	92307	299	89923	287	90257	284	332	296	281
	01:45:00	37	75331	79860	77482	82146	71232	72935	15399	15936	85253	91274	59058	63126	86578	97555	84738	94805	98824	92942	87415	93197	294	296	283	276	78720	275	75367	316	76598	269	14988	301	89998	288	57429	299	95417	304	92507	288	90120	289	91311	273	322	281	290
	01:50:00	37	74847	79834	76922	82327	72394	74811	16126	16618	84890	91480	62681	67284	87139	96649	84825	95116	98596	92850	87662	93106	295	289	275	303	78250	244	78518	327	77744	293	16089	305	90195	290	61299	319	95854	296	92871	316	90132	291	91386	280	328	301	291
	01:55:00	37	74338	79900	76481	81625	73153	75797	16966	17460	84832	91324	65637	70898	87103	97523	84732	95342	98128	92975	87559	93317	299	293	291	304	78026	245	80707	332	78631	279	16798	281	90284	309	65124	313	95586	285	93197	304	90588	280	91566	288	308	284	277
	02:00:00	37.1	74109	79633	76426	81716	73846	75921	17771	18599	84931	91880	68310	73770	86766	97149	84649	95059	98161	92811	88022	93369	271	295	295	313	77872	275	82790	336	79945	272	17992	264	89357	299	68080	320	95215	307	93305	311	90241	297	91669	306	309	285	293
	02:05:00	37	73497	79242	76391	81772	74064	76802	18336	19196	84789	91447	70900	75933	86569	97057	84913	94757	98816	92957	87848	93223	287	289	302	307	77680	276	83469	330	80798	279	18785	283	89982	282	71203	309	95421	286	93079	286	90675	301	91716	282	299	281	270
	02:10:00	37	73148	78246	76180	81176	74698	77302	18938	19979	84925	91053	72963	78672	86603	96533	84743	95060	98023	92839	87963	93775	289	272	288	302	77127	265	84766	342	81298	282	19899	293	89951	290	73294	306	95325	291	93255	295	89620	313	91944	281	322	300	274
	02:15:00	37	72982	78383	75778	81428	75221	78035	19808	20699	84566	90907	74659	80606	86727	96868	84418	95132	98037	92592	87547	93573	284	281	267	294	77019	278	84922	330	81500	277	20639	286	90024	267	75816	307	95220	295	93743	292	90067	292	91561	287	312	309	297
	02:20:00	37	72574	78301	75436	80905	75415	78074	20327	21386	84594	91140	76241	82128	86813	97013	83986	95026	98272	92508	87520	93194	286	274	290	291	76195	253	85450	336	82435	270	21647	297	89895	308	77750	282	95263	299	92982	303	89894	284	91710	277	301	274	290
	02:25:00	37	72391	78062	74843	80765	75565	78072	20955	22094	84582	91399	77736	83980	86467	96541	84393	94590	98226	91757	87875	93684	284	280	287	292	76600	269	85489	338	82673	289	22601	291	90307	308	80098	307	95429	291	93547	288	89713	293	91528	288	314	306	285
	02:30:00	37.1	71841	77822	75218	79927	75702	78539	21477	22869	84431	91056	78438	85390	86286	96913	84264	94746	98046	92683	87651	93310	288	299	279	279	75638	252	85507	297	82943	276	23352	283	89904	301	81234	308	94891	276	93026	281	89671	288	91650	265	345	308	294
	02:35:00	37	71706	77686	75223	80391	76423	78530	22330	23247	84174	90953	79775	86355	86435	96183	84573	94564	98212	92134	87666	93278	290	299	288	295	75190	268	85591	338	83487	271	23963	290	89974	291	82396	322	95843	281	93650	289	89944	304	91537	277	321	287	280
	02:40:00	37	70971	77474	74755	80085	76387	79119	22593	24042	84374	91154	80932	87614	86186	96478	84183	94616	98448	92314	87785	92947	284	282	290	285	75026	273	85568	341	83881	271	24832	298	89828	305	83782	326	95637	290	93643	288	89704	284	91731	306	313	300	291
	02:45:00	37	70782	77156	74886	80037	76011	79195	22895	24548	83674	90729	81367	88369	86655	96653	84239	94544	97950	92172	87377	93061	307	284	272	287	74800	286	85534	328	83447	292	25736	296	90018	291	84484	316	95240	313	93434	300	89555	305	91759	294	293	308	285
	02:50:00	37	70666	76972	74241	79835	75876	78683	23659	25187	83844	90652	82134	88785	86224	96291	83818	94427	98046	91884	87444	93128	295	285	282	290	74581	279	85162	344	83795	271	26268	294	89542	282	85266	321	95504	281	93329	284	89791	295	91768	287	319	296	284
	02:55:00	37	70017	76532	74076	79044	76157	78844	24203	25427	83928	90986	82374	89248	85944	96401	84336	94239	98283	91973	87156	92775	291	281	293	311	74255	270	85029	342	83368	279	27023	270	89594	289	86269	304	95061	294	93334	309	89727	290	91606	295	307	298	257
	03:00:00	37	70267	76208	74391	78894	76165	79265	24539	26053	83166	91035	83182	89879	85615	96634	84262	93650	98427	91423	87328	92752	272	285	280	292	74103	265	85044	313	83681	282	27928	290	89828	291	86172	293	95115	280	93628	289	90145	294	91590	280	305	275	298
485528
	Time	T° 485,528	E1	E2	E3	E4	E5	E6	E7	E8	E9	E10	E11	E12	E13	E14	E15	E16	E17	E18	E19	E20	E21	E22	E23	E24	F1	F2	F3	F4	F5	F6	F7	F8	F9	F10	F11	F12	F13	F14	F15	F16	F17	F18	F19	F20	F21	F22	F23
	00:00:00	37	1225	1315	325	342	1351	1399	336	324	1318	1382	362	344	1322	1315	336	316	1419	1468	317	326	342	334	328	330	1225	312	289	337	1329	325	338	349	1377	330	350	366	1457	341	355	323	1495	350	360	346	338	387	330
	00:05:00	37	1129	1142	309	314	1183	1245	302	311	1152	1212	344	325	1112	1211	329	315	1250	1300	318	296	316	316	318	294	1028	294	306	303	1188	347	327	336	1213	332	313	394	1258	354	334	340	1251	357	341	311	316	337	293
	00:10:00	37	1363	1360	300	312	1128	1124	311	312	1151	1197	330	332	1132	1246	337	326	1333	1441	323	302	325	331	274	281	1276	283	285	306	1099	320	328	341	1141	296	332	368	1282	332	337	324	1326	318	302	318	321	343	280
	00:15:00	37	4278	3354	294	306	1281	1304	295	291	1423	1426	324	322	2034	2133	312	328	3540	3968	314	290	321	301	296	246	2891	310	272	306	1315	301	308	339	1454	294	316	348	2225	314	323	305	3480	347	314	327	330	332	296
	00:20:00	37	14500	12473	294	276	2657	2603	292	316	2582	2742	322	311	6633	6987	316	310	11040	11963	315	328	310	314	272	261	7552	282	288	296	2656	297	309	319	2607	298	295	357	7230	312	329	315	10907	335	313	316	309	327	294
	00:25:00	37	30049	28180	303	291	5929	5947	282	301	6749	7001	314	316	16510	17355	310	299	22458	24427	326	293	317	308	267	279	17295	299	285	269	5879	289	316	324	6745	313	303	338	18034	322	310	314	22995	326	311	304	305	334	267
	00:30:00	37	46072	45300	292	288	10194	10361	300	286	15744	16177	327	312	29398	31441	293	299	35195	37804	318	306	293	296	290	255	31632	291	271	283	10424	309	275	317	15460	305	305	330	32513	312	309	301	36225	325	309	305	311	303	273
	00:35:00	37	59561	59662	276	301	14470	14553	292	287	27556	27940	315	304	42743	45716	294	303	47425	50818	299	278	319	311	292	269	47066	297	286	282	14668	306	292	311	27311	280	311	346	47518	331	306	321	49174	330	316	295	293	319	273
	00:40:00	37.1	68520	70211	289	287	18009	18403	302	281	38624	39495	309	305	54319	58507	319	295	58407	61722	282	310	310	301	287	267	61683	288	269	271	18327	305	293	306	39572	291	294	339	60941	334	300	318	60099	337	304	277	291	302	276
	00:45:00	37	75087	76909	290	304	20844	21408	273	285	48323	49384	309	305	62971	68760	293	296	66869	70491	311	309	308	293	274	265	72046	286	293	286	21352	290	299	291	49708	299	293	334	71159	280	300	302	69128	321	319	299	312	313	287
	00:50:00	37	77983	80235	257	295	23664	23995	295	307	56324	57605	328	304	69758	75880	297	297	73940	77453	312	310	288	314	270	260	79210	268	273	296	24284	280	312	308	58662	284	297	342	78424	311	308	318	75959	320	300	288	300	316	268
	00:55:00	37	80119	82384	291	289	25819	26641	280	304	62796	64295	310	301	74263	80414	309	303	78274	82417	314	296	297	301	280	281	83435	270	282	298	26634	296	309	300	65762	311	305	344	84213	331	299	301	81431	322	325	297	298	290	272
	01:00:00	37	80653	83090	267	296	27846	28728	289	282	67755	69203	334	296	77776	84396	306	297	82627	86261	308	308	277	286	286	267	85745	277	268	290	28652	299	282	307	71623	292	296	343	87330	304	302	297	85067	326	315	287	302	314	270
	01:05:00	37	81340	83398	262	267	29769	30725	298	310	71952	73378	313	290	79421	86216	295	299	85167	89096	287	302	288	303	278	273	86438	290	249	269	30926	299	300	334	75619	279	302	332	90029	311	316	304	87577	313	320	310	294	321	255
	01:10:00	37	81514	84181	267	287	31808	32444	283	287	74765	77169	309	300	80846	87960	294	287	86762	90920	304	308	320	293	279	270	86856	269	262	288	32822	286	276	308	78803	301	290	351	90849	326	299	303	89528	322	297	285	287	316	277
	01:15:00	37	81129	83504	280	301	33361	34141	288	300	77052	78837	315	320	81616	88645	282	294	87911	91563	297	282	289	304	291	272	87536	290	278	260	34604	297	288	302	81685	307	302	350	91838	318	297	287	90694	303	304	292	300	304	274
	01:20:00	37	81092	83333	279	289	34625	35872	273	296	78964	80220	329	293	81939	88431	279	304	88609	92645	300	298	302	297	282	262	87135	263	261	276	36141	298	302	307	83155	287	299	360	92319	304	324	281	91528	307	295	313	312	312	271
	01:25:00	37	81345	83379	276	273	35855	37223	276	284	80173	82081	316	306	82063	88819	299	316	89100	93296	301	284	303	301	272	248	87357	274	267	289	37589	305	284	302	84903	303	316	332	92218	323	314	292	91851	326	306	296	305	317	266
	01:30:00	37	81363	83351	290	285	37121	38412	281	285	81339	83216	319	294	82295	89208	294	302	89658	93468	305	301	309	277	279	257	86855	279	262	279	39280	292	291	318	86006	300	299	325	92753	309	302	312	91992	326	330	295	304	319	262
	01:35:00	37	81454	83188	263	275	38250	39705	266	296	82394	83613	305	297	82606	89498	291	305	89105	93397	306	300	306	292	277	256	87318	276	274	294	40284	304	304	282	86704	300	302	324	92884	332	320	294	92278	317	304	298	303	311	275
	01:40:00	37	81277	82937	266	289	39225	40826	285	275	82677	84927	322	288	82364	88943	307	283	89717	93660	294	283	290	289	270	257	87108	276	255	270	41307	303	294	320	87494	313	300	333	93324	318	283	298	92740	329	296	280	308	304	267
	01:45:00	37	80831	82753	273	286	40589	41893	289	295	83040	84667	295	291	82318	89257	296	282	89549	93391	307	284	328	305	281	262	86406	266	278	289	42859	287	296	295	87932	275	290	331	92386	304	302	276	92630	309	298	300	280	319	271
	01:50:00	37	80989	82665	262	281	41665	42839	292	293	83202	85516	307	289	82704	89251	301	292	89461	93168	296	285	294	282	286	254	86927	267	265	286	43807	280	311	328	88276	291	290	347	92829	296	298	306	92774	292	306	284	307	333	274
	01:55:00	37	80731	82877	264	288	42609	44281	286	285	84148	85600	312	298	82603	89224	294	287	89679	93447	291	290	300	295	279	259	86442	257	262	284	44843	292	277	320	88366	299	297	345	92651	331	317	284	92550	326	295	292	305	305	276
	02:00:00	37.1	80679	82271	276	277	43139	44835	279	293	83691	85777	309	291	82515	89398	292	283	90156	93910	291	312	293	279	281	250	86507	272	271	279	45539	276	288	293	88683	289	292	332	92737	309	329	311	92741	335	291	300	297	324	264
	02:05:00	37	80271	82573	275	284	44096	45796	269	284	83775	85964	301	291	82365	89508	291	305	89294	93524	310	296	289	299	301	264	86189	294	283	282	46868	277	298	313	88583	277	305	344	92533	302	282	294	92338	331	304	297	300	325	267
	02:10:00	37	80522	82204	261	268	45027	46595	283	279	83867	86146	322	306	82531	89233	285	308	89572	93431	280	293	302	304	273	258	85739	282	264	286	47619	290	275	304	88454	290	299	351	92441	325	300	302	92931	325	297	300	291	310	258
	02:15:00	37	80573	82119	279	265	45719	47543	304	279	84041	86182	302	294	82213	89461	296	291	89538	93548	299	290	292	294	277	256	85727	271	274	280	48633	308	284	294	88949	282	309	338	92713	316	298	295	92026	346	310	287	297	312	275
	02:20:00	37	80510	81997	266	267	46255	48362	289	287	84598	85891	332	300	82143	88848	287	271	89380	93003	296	290	304	295	277	244	85982	272	271	270	49489	282	296	303	88900	289	307	341	92648	305	308	303	92657	314	300	293	299	318	261
	02:25:00	37	80571	82094	274	265	46881	49108	292	291	84427	86174	315	298	82242	89228	297	300	89414	93391	302	300	297	289	283	244	85742	263	260	285	49988	274	273	301	89117	293	314	345	92732	296	305	304	91908	320	288	287	304	301	263
	02:30:00	37.1	80338	81914	275	275	47694	49707	299	289	84543	86187	289	302	82051	89152	288	281	89144	92905	288	277	304	290	282	247	85796	275	286	273	50835	279	278	306	89107	301	303	348	92791	324	298	293	92246	317	297	303	306	311	288
	02:35:00	37	80351	82189	262	279	48241	50073	265	272	83920	86067	307	312	82107	88829	275	295	89734	93259	284	313	305	275	278	263	85397	276	279	267	51498	283	292	302	88979	287	308	323	92893	310	314	306	92189	333	295	290	305	294	257
	02:40:00	37	80195	81677	295	266	48992	51028	294	295	84747	86373	330	308	81975	89055	301	299	89946	92967	289	293	307	309	273	266	85315	272	286	285	52070	280	252	323	89515	288	294	338	92310	306	305	301	92466	315	311	285	301	303	267
	02:45:00	37	80140	81681	264	259	49584	51390	283	280	84501	86525	309	297	82015	88957	288	276	89651	93222	315	303	295	296	281	257	84785	262	271	260	52629	278	280	305	89006	301	307	323	92484	310	304	291	92028	334	299	305	287	312	262
	02:50:00	37	80175	81267	263	280	49961	52112	281	300	84659	86254	314	301	81817	88825	277	301	89099	93118	302	284	300	280	271	281	85028	273	279	285	53328	299	291	309	89221	294	298	344	92868	312	305	274	92439	304	307	283	296	316	265
	02:55:00	37	80025	81578	256	289	50662	52558	289	276	84563	86026	312	301	82079	88785	276	294	89276	92825	296	286	295	291	300	260	85055	253	267	282	54010	275	293	301	88833	287	301	328	92750	303	295	298	92188	307	304	299	308	292	279
	03:00:00	37	79999	81469	260	282	51126	53070	285	282	84306	86114	314	288	82109	88968	300	299	89500	92798	301	283	290	289	285	254	84954	272	285	295	54205	291	273	305	88995	305	312	316	92652	304	306	309	92446	304	302	316	299	295	252
485528
	Time	T° 485,528	I1	I2	I3	I4	I5	I6	I7	I8	I9	I10	I11	I12	I13	I14	I15	I16	I17	I18	I19	I20	I21	I22	I23	I24	J1	J2	J3	J4	J5	J6	J7	J8	J9	J10	J11	J12	J13	J14	J15	J16	J17	J18	J19	J20	J21	J22	J23
	00:00:00	37	1232	1273	317	338	1289	1407	316	356	1378	1467	339	330	1292	1360	319	350	1483	1492	346	314	337	342	331	324	1121	505	302	327	1334	335	338	362	1384	348	324	356	1468	329	394	334	1468	334	323	323	357	336	322
	00:05:00	37	1160	1095	296	301	1112	1223	296	329	1155	1209	331	328	1089	1193	324	317	1313	1270	348	304	318	320	319	312	957	518	293	332	1127	303	300	326	1106	311	317	308	1215	326	387	325	1244	324	314	317	354	328	311
	00:10:00	37	1537	1368	265	313	1035	1121	303	331	1180	1263	328	330	1205	1283	322	313	1441	1430	327	304	304	310	315	259	1308	581	301	325	1066	290	291	334	1210	317	299	315	1309	324	354	301	1349	314	310	305	339	301	301
	00:15:00	37	6136	4256	279	290	1344	1484	279	318	1528	1672	293	327	2659	3042	305	293	3987	4203	312	290	293	306	302	296	2691	584	283	281	1421	294	286	297	1598	285	295	319	3043	309	383	315	3704	321	320	298	339	302	292
	00:20:00	37	17751	14414	261	283	3223	3380	305	337	3489	3752	282	317	8374	9548	308	288	11449	12116	305	274	290	302	294	275	7006	598	265	296	3332	291	295	309	3360	303	306	309	9667	294	365	312	10997	312	302	304	333	313	292
	00:25:00	37	32623	30042	279	284	6165	6458	301	330	8645	9353	326	316	18408	20505	321	315	22155	23280	305	288	309	292	283	280	16612	617	276	298	6586	276	287	298	8440	313	299	301	21178	314	353	319	22056	294	305	291	338	303	288
	00:30:00	37	46659	45765	270	294	9228	9760	295	315	16994	18464	316	289	30412	33679	296	292	34168	35548	289	298	283	299	292	264	31208	597	296	308	9970	308	278	314	16822	301	288	314	34665	297	360	319	34074	304	293	294	312	291	295
	00:35:00	37	58126	59171	271	280	12233	12950	290	313	26852	29325	299	305	42368	46360	309	291	45119	47645	314	298	292	311	288	275	47794	621	274	301	13119	299	287	304	27096	285	283	303	48590	299	326	302	46284	305	298	295	331	292	287
	00:40:00	37.1	66238	68673	276	274	15229	16004	286	321	36115	39408	301	303	52652	57486	289	311	55419	57978	302	286	300	307	288	264	61412	603	283	288	16027	298	284	309	37082	305	331	313	60398	301	337	297	56830	292	283	290	317	303	299
	00:45:00	37	71738	74731	263	286	17575	18692	260	285	44413	48726	305	302	60981	66302	293	320	64031	66639	295	289	287	299	284	276	71972	598	275	303	18943	285	290	307	46122	293	300	303	69412	311	354	305	65668	286	282	297	318	299	306
	00:50:00	37	75003	78991	277	273	19924	21337	287	301	51529	56286	325	303	66817	73269	284	302	70786	73821	318	281	301	297	300	279	78854	607	286	295	21515	297	284	314	53771	308	306	325	76721	313	352	288	73180	297	297	289	325	304	285
	00:55:00	37	76500	81192	275	291	21909	23322	300	312	56996	62702	293	308	71807	78298	330	308	76410	79454	302	292	316	284	283	253	83140	596	264	301	23859	274	278	318	60450	294	295	298	82394	304	342	303	79214	303	304	299	311	293	310
	01:00:00	37	77588	82619	282	280	24060	25562	303	323	62571	68635	308	309	75031	81925	297	286	80682	83523	296	289	295	290	276	266	85046	577	294	299	26084	280	285	296	66177	297	286	292	86171	315	358	283	83203	304	298	307	327	309	284
	01:05:00	37	77896	82689	281	289	25652	27622	280	313	66176	73104	288	307	77765	84374	305	286	83665	86226	288	288	286	296	296	266	86464	588	280	288	28259	297	302	291	70837	305	296	305	88575	308	337	301	86501	274	305	306	315	306	298
	01:10:00	37	78544	82425	272	277	27499	29712	281	308	69621	76556	298	292	79416	85946	284	298	85630	89113	328	295	294	290	275	255	86927	609	271	304	30276	279	281	299	74647	310	291	312	90554	312	349	303	89085	302	299	298	324	320	285
	01:15:00	37	78608	82716	290	272	28874	31282	272	319	72104	79494	295	319	80775	87142	305	284	87385	90439	276	299	295	300	271	260	87170	579	284	278	32084	285	280	303	77198	279	280	305	91434	310	356	300	90362	303	293	304	309	308	247
	01:20:00	37	78636	82956	271	298	30724	33046	294	321	73984	81766	285	298	80882	87600	296	304	88332	91252	314	308	280	314	269	271	87068	563	279	293	34162	292	266	300	79888	283	283	304	92866	295	349	305	91331	300	282	281	333	304	280
	01:25:00	37	78359	83048	260	276	32279	34894	282	309	75745	83807	313	284	81194	88233	302	278	89446	92347	290	295	297	307	304	258	86712	565	262	273	35778	293	278	315	81706	294	288	302	93208	293	349	308	92293	293	289	293	310	292	275
	01:30:00	37	78335	82641	264	288	33569	36188	281	300	77201	84894	277	274	81561	88885	314	300	90248	92911	309	299	277	270	272	247	86733	588	287	288	37561	278	277	289	83748	303	295	312	93270	316	354	289	92025	287	300	294	297	309	264
	01:35:00	37	78314	82474	243	281	35046	37386	273	293	78419	86080	293	287	81363	89011	298	305	90708	93259	287	304	290	284	284	250	86994	566	276	283	39668	280	278	300	84685	292	304	297	93559	281	337	293	93103	298	278	296	318	291	276
	01:40:00	37	78098	82447	252	282	36325	38982	270	319	78924	87666	293	296	81884	89217	296	282	90506	93534	308	290	273	304	271	247	86775	550	263	277	40883	278	272	300	85266	290	292	301	93638	288	354	300	93275	286	288	299	312	292	302
	01:45:00	37	78016	81831	264	276	37681	40222	270	306	79857	87723	293	282	81993	88680	293	311	90535	93416	293	300	289	298	272	244	86524	570	271	289	42446	300	270	301	86439	302	282	288	93415	295	342	288	93621	314	290	280	322	292	292
	01:50:00	37	77672	81814	290	304	38458	41475	281	302	79819	88281	297	289	81796	89235	301	293	90893	93508	287	265	300	284	281	261	86756	550	269	272	43956	301	275	302	86958	296	284	306	93337	298	349	304	93563	296	309	286	297	306	268
	01:55:00	37	77395	82027	269	265	39872	43133	273	302	80158	89063	287	287	81690	89020	280	307	90789	93272	303	288	277	294	266	266	86496	515	261	301	45056	286	279	281	87477	301	279	279	93591	290	347	302	93489	284	279	303	296	297	267
	02:00:00	37.1	77582	81614	275	285	40709	44305	273	297	80441	88938	284	294	81850	88963	283	268	90674	93363	301	281	288	290	289	243	86340	501	294	290	46537	275	279	308	87452	286	276	299	93286	287	333	288	93854	295	272	286	300	297	277
	02:05:00	37	77480	81473	261	273	41733	45155	268	314	80773	88893	275	308	81360	88713	286	297	90639	93670	288	288	296	292	277	253	86444	488	286	293	47737	277	271	295	87568	291	287	315	93754	302	336	301	92969	309	292	283	296	307	278
	02:10:00	37	77575	81786	262	274	43030	46280	280	300	80483	89585	287	293	81767	88717	288	281	90304	93335	304	286	279	263	278	249	86407	511	269	289	48939	283	288	303	87780	302	275	297	93783	306	334	299	93274	282	296	296	324	306	270
	02:15:00	37	77203	81059	259	266	43660	47285	262	325	80956	89697	273	319	81958	88474	294	306	90448	93237	294	299	287	289	250	256	85798	480	248	309	50202	292	269	301	87730	275	290	287	93499	298	326	292	93383	303	292	303	307	279	274
	02:20:00	37	76812	81228	260	287	44590	48274	270	308	81007	89682	297	302	81628	88615	302	311	90433	93111	307	290	288	303	286	277	85952	476	257	275	51191	284	285	290	88275	281	291	310	93556	283	357	307	92939	292	300	291	308	283	280
	02:25:00	37	77108	81055	285	276	45072	48953	292	288	81139	90032	294	317	81787	88553	279	332	89960	92943	286	279	285	291	264	244	85822	492	283	275	52424	294	269	305	88382	276	295	308	93726	287	341	290	93567	291	296	304	318	297	284
	02:30:00	37.1	76757	81099	253	288	46196	49812	273	305	81079	89564	289	293	81934	88674	287	286	90221	93021	307	282	297	274	267	251	85620	504	279	300	53598	288	267	293	88213	285	297	312	93380	294	339	307	92971	277	275	283	339	296	296
	02:35:00	37	76508	80577	266	291	47089	50906	297	318	81216	89831	290	284	81913	88444	307	301	90404	92940	293	294	272	275	274	271	85488	496	265	288	54801	285	286	296	88848	305	285	300	93198	296	341	292	93324	292	288	292	315	292	263
	02:40:00	37	76415	80690	258	268	47587	51688	294	304	80899	90006	298	303	81637	88716	307	303	90241	92408	283	278	276	302	281	252	85498	505	260	279	55068	268	268	297	88004	286	279	305	93736	285	351	306	92960	282	280	299	295	284	267
	02:45:00	37	76350	81022	255	283	48502	52163	295	297	81340	89850	307	300	81480	88701	296	308	90393	92906	289	287	288	316	293	246	85324	481	281	281	55975	274	285	306	88277	314	299	304	92907	280	335	292	92216	270	274	311	292	299	274
	02:50:00	37	76479	80634	275	281	49138	53104	277	286	80887	89364	298	299	81237	88091	292	291	90303	92979	285	289	277	289	288	253	85571	511	268	288	57181	290	284	285	87831	278	295	294	93624	317	358	291	92957	284	303	273	321	314	273
	02:55:00	37	75975	80535	272	283	49956	53727	286	318	81096	90004	316	315	81705	87867	289	277	90080	93038	306	301	294	298	270	242	84834	488	279	284	57863	300	289	289	88302	295	278	292	93457	290	362	281	92158	297	292	273	303	293	271
	03:00:00	37	76588	80272	268	272	50618	54402	285	318	81252	89804	291	297	81339	88094	290	300	90167	93412	284	282	306	285	288	251	85014	483	262	295	58800	278	284	296	88568	284	292	280	93503	286	342	299	92962	275	278	276	320	277	284
485528
	Time	T° 485,528	M1	M2	M3	M4	M5	M6	M7	M8	M9	M10	M11	M12	M13	M14	M15	M16	M17	M18	M19	M20	M21	M22	M23	M24	N1	N2	N3	N4	N5	N6	N7	N8	N9	N10	N11	N12	N13	N14	N15	N16	N17	N18	N19	N20	N21	N22	N23
	00:00:00	37	1583	1313	1314	1334	1376	1415	1356	1367	1328	1398	1359	1377	1263	1392	1125	1329	1379	1427	1297	1382	313	344	341	312	1085	295	1170	334	1322	311	1301	324	1314	325	1263	302	1365	332	1301	327	1494	333	1383	317	321	348	322
	00:05:00	37	1568	1180	1146	1185	1176	1198	1135	1147	1171	1238	1197	1167	1102	1232	962	1185	1310	1322	1185	1242	323	311	301	310	1037	301	984	311	1068	293	1106	313	1121	318	1036	322	1206	328	1160	300	1316	326	1257	307	309	320	332
	00:10:00	37	3544	2061	1323	1346	1741	1728	1106	1111	1430	1612	1221	1205	1561	1757	1069	1302	2459	2732	1348	1512	310	310	290	318	2098	312	1254	295	1893	315	1120	299	1674	286	1149	313	1928	301	1292	320	2816	314	1444	301	302	333	329
	00:15:00	37	11438	8552	3073	2454	6002	6107	1242	1261	5468	6155	1558	1525	5937	6880	1961	2093	8194	9485	3583	4421	307	292	282	301	7944	294	2175	295	7137	294	1324	292	7095	306	1455	282	7881	310	2204	307	10253	312	3887	310	290	323	300
	00:20:00	37	24420	21556	10370	7554	13018	13222	1954	1937	19319	21377	2614	2086	17199	20173	5773	6129	17866	20147	10502	12660	288	282	287	304	21273	271	4700	292	15073	291	1966	304	23551	307	1977	297	22274	320	6308	319	22210	297	11628	286	308	305	298
	00:25:00	37	38133	36614	24835	19526	19695	20027	3638	3641	37244	42083	5597	3581	32015	37526	13653	15340	28825	32214	21032	24803	307	293	296	278	38380	282	10379	296	22486	321	3726	299	43782	296	3241	289	39673	310	15588	315	35286	306	23561	273	304	332	299
	00:30:00	37	51060	50875	41621	36325	25175	25928	6062	6016	51739	58130	11343	6494	45353	53233	24115	27903	39698	44046	32721	37858	303	302	298	301	54235	294	19568	306	28518	290	6051	289	59139	289	5450	303	55023	315	29250	301	48577	296	37241	294	284	323	295
	00:35:00	37	60485	62467	56144	53059	29721	30436	8670	8612	61216	68615	18910	11128	55298	64985	34881	41824	48995	53971	44312	50417	301	299	292	302	66753	285	32128	283	33147	287	8548	294	68865	285	9070	292	66292	295	43472	311	59494	297	49897	309	293	304	315
	00:40:00	37.1	67219	70973	67510	66470	33102	33974	11327	11259	66615	75301	27342	17311	62540	72831	44676	54516	56530	62832	54310	60873	288	314	303	306	75623	279	46202	285	36868	293	10991	301	75342	301	14050	277	74084	298	57034	295	68364	321	61365	295	302	329	316
	00:45:00	37	71903	76616	74609	75823	36215	37152	13843	13848	70714	79625	35327	25178	67323	79091	52065	64569	63396	69356	62446	69497	289	292	304	303	81639	300	59437	267	39956	281	13426	297	79209	284	20265	307	79836	286	68312	302	75971	284	70268	281	311	339	291
	00:50:00	37	75117	80079	79022	81535	38712	39918	16137	16228	73426	82790	43008	33156	70702	82622	57684	72499	68437	74780	68090	75682	296	299	296	288	85213	295	70407	276	42889	271	15659	292	82067	315	27033	286	83793	289	76450	296	81439	286	77219	291	333	303	285
	00:55:00	37	76193	82085	81565	84899	40803	42490	18619	18560	75668	85309	49289	41728	73486	85749	61509	77721	72572	78709	72711	80364	300	307	280	286	87085	277	77625	275	45377	294	18128	299	84288	311	34562	294	85685	288	82738	295	85533	294	82425	295	284	318	310
	01:00:00	37	78282	83479	82359	86538	43155	44492	20900	20817	77341	86626	54967	49894	74934	87527	64536	81690	75957	82292	75800	83827	294	291	298	292	88289	275	82541	291	47702	279	20274	299	85716	304	41830	282	87997	304	87137	307	88999	294	85988	292	317	327	316
	01:05:00	37	78431	83539	82836	87278	44986	46703	22995	23187	78031	87791	59379	57170	76081	88935	65820	84286	78202	84131	78064	86125	307	297	274	286	88493	278	85552	284	49801	293	22221	279	86495	275	49242	287	89059	295	89989	287	91553	302	88548	305	281	302	307
	01:10:00	37	78446	83992	83512	87423	46937	48159	25096	25425	78891	88572	62888	63783	77009	89877	67163	85630	80124	85918	79351	87059	310	293	281	284	89584	280	87106	292	51976	289	24529	276	86862	282	55892	301	89716	297	91267	295	93523	301	89915	299	291	303	305
	01:15:00	37	78869	84778	83395	87481	48239	49940	27017	27363	79417	88916	65536	70549	77774	90285	67961	86435	81339	87419	79711	88354	304	295	270	282	89068	284	87754	290	53718	283	26489	301	87797	297	62019	291	89938	282	91991	291	94459	279	90904	304	289	300	296
	01:20:00	37	79138	84591	83264	87487	49802	51486	29069	29303	79430	89621	67839	75413	77910	90743	68275	87157	82403	88699	80317	88435	295	303	291	294	89368	278	87682	289	55298	297	28556	303	87914	297	67508	274	90347	290	93231	298	95349	309	91458	268	286	277	288
	01:25:00	37	78767	84728	83289	87473	51318	53088	30800	31070	79801	89922	70365	79262	78059	91120	68313	86954	82701	89254	80769	89145	302	286	281	308	89113	303	87607	281	56781	285	30518	287	87945	283	72176	282	90638	277	92867	301	95981	301	91586	286	291	322	284
	01:30:00	37	78748	84697	83414	87605	52522	54369	32654	33153	79949	90212	71449	82912	78087	90926	68244	87394	83551	89612	80663	89088	277	292	300	289	89340	287	88287	283	58513	303	32356	300	87822	308	76647	296	90970	283	92995	321	96915	298	91830	289	294	311	308
	01:35:00	37	78983	84700	83419	87571	53987	56049	34402	34866	80277	90208	72457	86289	78247	91329	68156	87433	84127	89944	80408	88495	291	291	280	301	89295	267	88261	278	59874	295	34520	273	88947	297	80323	308	91076	279	93608	297	97367	289	91861	295	299	301	315
	01:40:00	37	78616	84436	83108	87429	55309	56804	36226	36666	80045	90515	73307	88367	78076	91035	68516	87576	83923	90141	80625	89068	269	274	279	288	89366	289	87821	276	61297	299	35892	286	88589	287	82857	273	90723	306	93297	284	97512	290	92302	282	295	317	285
	01:45:00	37	79244	84178	83056	87491	56421	58319	37590	38072	80360	90127	73837	90456	78710	91164	68322	87273	84281	90238	80886	89269	297	289	286	304	89462	286	87991	292	62384	311	37420	283	88732	302	86348	295	90426	279	93884	280	97716	293	92270	284	295	313	284
	01:50:00	37	79094	84421	83112	87763	57563	59827	39144	39643	80629	90996	74748	92142	78275	91134	68350	87437	84473	90311	80875	88506	272	303	302	284	89446	283	87542	284	63576	268	39325	282	89488	298	87888	289	91187	302	93691	287	97719	287	92616	298	296	306	316
	01:55:00	37	78946	84247	83152	87215	58510	60438	40453	41017	80739	90225	75514	92878	78088	90955	68006	87433	84552	90619	80947	88666	278	298	269	279	89304	291	88324	285	65158	286	40371	290	88679	289	89416	275	90829	293	93803	284	97440	300	92220	305	310	310	298
	02:00:00	37.1	79043	84638	82977	87544	59470	61545	41678	42586	80339	90133	75570	93784	78225	90794	67623	87342	84348	90564	80506	88722	271	288	263	283	89137	283	88018	269	65936	296	41669	294	88361	271	90450	310	90464	304	93499	308	97658	312	92320	298	298	317	299
	02:05:00	37	78712	84335	83160	87124	60450	62615	42976	43323	80318	90610	75876	94816	77882	91114	67876	87511	84801	90812	80848	89304	292	292	292	269	88847	285	88010	289	67206	292	43070	287	88853	286	91679	272	90566	296	93547	303	97497	298	92305	297	280	313	312
	02:10:00	37	78767	84064	83098	87751	61137	63167	43992	44770	80045	90447	75682	95455	78135	90746	68007	86949	84989	90121	80565	88731	291	300	284	294	89638	293	87601	277	68131	267	44404	279	88776	315	92845	292	91475	305	93293	275	97527	295	91880	288	280	303	296
	02:15:00	37	78974	83963	82996	87459	62050	64355	45068	46304	80100	90343	76417	95477	78005	90928	68230	86827	84597	90238	80822	88628	297	305	293	287	88785	289	87857	274	68844	284	45561	295	88544	293	93341	293	91026	302	93316	312	97686	278	91873	289	300	311	299
	02:20:00	37	78782	83800	83342	87439	62769	64683	46006	46899	80234	90144	76172	96196	78172	90816	67868	87499	84571	90100	80741	89338	290	315	288	283	88937	285	88048	301	69943	292	46543	278	88545	294	93960	288	91219	283	93619	281	97629	294	91950	280	292	317	317
	02:25:00	37	78769	83915	82866	87470	63432	65404	47198	48205	80083	90283	76359	96167	78234	90853	68121	87278	84495	90236	80605	89052	286	306	271	306	89341	279	87591	279	70190	285	47655	298	88817	289	94797	275	90813	284	93210	281	97856	306	91861	290	307	293	301
	02:30:00	37.1	78488	84169	82556	87214	64160	66558	48178	49057	80169	90281	76273	96449	78063	91024	67933	87923	84671	90222	80509	88422	282	295	274	295	88908	260	87863	271	71097	286	48682	302	88413	307	94868	279	91287	292	93791	276	98169	286	91750	293	297	307	278
	02:35:00	37	78847	83775	82387	87229	64685	66768	49365	49610	80344	90328	76483	96451	78037	90708	67991	87091	84526	89981	80544	88833	298	274	272	296	88949	275	88095	284	72091	301	49524	302	88370	298	95155	279	90596	282	93404	301	98061	307	91189	308	304	316	308
	02:40:00	37	78925	84205	82640	87480	65458	67503	50173	51083	80353	90271	76460	96704	78259	90242	67844	87063	84473	90300	80473	88632	293	304	286	299	89085	282	88191	269	72333	288	50420	307	88332	287	94761	290	90167	284	93017	287	97283	299	91792	277	291	317	298
	02:45:00	37	78856	83755	82747	87202	65750	68251	50814	51433	80434	90114	76271	96430	78061	90967	67998	87245	84376	90241	79618	88786	286	296	287	284	89028	287	87917	287	72661	289	51437	268	88345	290	95315	288	90082	300	92970	301	97583	307	91664	286	287	314	298
	02:50:00	37	78286	83518	82416	87385	66590	68835	51292	52045	80323	90072	76263	96745	78043	90798	67876	86946	83896	89985	80845	88606	283	307	302	295	89036	268	87982	288	74469	264	52206	286	88617	292	95583	269	90784	287	93374	282	97723	279	91599	301	294	312	306
	02:55:00	37	78639	83669	82549	87134	67190	69687	52316	52833	80214	90359	76598	97070	77877	90765	67944	87169	84506	90183	80722	88646	270	302	297	272	88815	277	87642	281	73912	272	52924	291	88619	283	95637	268	90377	285	93107	273	97836	286	91957	294	273	306	306
	03:00:00	37	78175	83949	82368	87225	67355	69714	52696	53689	80034	90075	76356	96768	78375	90938	68257	86874	84078	89764	80482	88214	301	292	280	302	88765	296	88025	290	74399	270	53641	277	88666	301	95548	292	90028	297	93192	299	98040	298	91445	284	291	313	293
			A1	A2	A3	A4	A5	A6	A7	A8	A9	A10	A11	A12	A13	A14	A15	A16	A17	A18	A19	A20	A21	A22	A23	A24	B1	B2	B3	B4	B5	B6	B7	B8	B9	B10	B11	B12	B13	B14	B15	B16	B17	B18	B19	B20	B21	B22	B23
	3h - 10 min		68811	74897	73175	77717	75092	78142	23514	24962	82036	89875	82025	88658	84371	95389	83120	92434	97035	90083	86102	91529	-22	-13	-13	11	72926	-27	83986	-75	82594	-39	26881	-8	88686	-16	85062	-50	93977	-18	92473	-33	88953	-19	90452	-47	-29	-33	-10
			E1	E2	E3	E4	E5	E6	E7	E8	E9	E10	E11	E12	E13	E14	E15	E16	E17	E18	E19	E20	E21	E22	E23	E24	F1	F2	F3	F4	F5	F6	F7	F8	F9	F10	F11	F12	F13	F14	F15	F16	F17	F18	F19	F20	F21	F22	F23
			78636	80109	-40	-30	49998	51946	-26	-30	83155	84917	-16	-44	80977	87722	-37	-27	88167	91357	-22	-19	-35	-42	11	-27	83678	-11	0	-11	53106	-29	-55	-36	87854	9	-20	-52	91370	-28	-31	-15	91120	-14	0	-2	-22	-48	-28
			I1	I2	I3	I4	I5	I6	I7	I8	I9	I10	I11	I12	I13	I14	I15	I16	I17	I18	I19	I20	I21	I22	I23	I24	J1	J2	J3	J4	J5	J6	J7	J8	J9	J10	J11	J12	J13	J14	J15	J16	J17	J18	J19	J20	J21	J22	J23
			75051	78904	3	-41	49583	53281	-18	-13	80072	88541	-37	-33	80134	86811	-32	-13	88726	91982	-43	-22	2	-25	-27	-8	83706	-98	-39	-30	57734	-12	-7	-38	87358	-33	-7	-35	92194	-38	-12	-2	91613	-39	-32	-29	-19	-24	-17
			M1	M2	M3	M4	M5	M6	M7	M8	M9	M10	M11	M12	M13	M14	M15	M16	M17	M18	M19	M20	M21	M22	M23	M24	N1	N2	N3	N4	N5	N6	N7	N8	N9	N10	N11	N12	N13	N14	N15	N16	N17	N18	N19	N20	N21	N22	N23
			74631	81888	81045	85879	65614	67986	51590	52578	78604	88463	75135	95563	76814	89181	67188	85572	81619	87032	79134	86702	-9	-18	-10	-16	86667	-16	86771	-5	72506	-45	52521	-22	86992	15	94399	-21	88100	-4	91900	-21	95224	-16	90001	-17	-11	-20	-36
			1	2	3	4	5	6	7	8	9	10	11	12	13	14	15	16	17	18	19	20	21	22	23	24
	Normalized in plate format	A	68811	74897	73175	77717	75092	78142	23514	24962	82036	89875	82025	88658	84371	95389	83120	92434	97035	90083	86102	91529	-22	-13	-13	11
		B	72926	-27	83986	-75	82594	-39	26881	-8	88686	-16	85062	-50	93977	-18	92473	-33	88953	-19	90452	-47	-29	-33	-10	-12
		C	72486	81325	82517	86819	55922	57800	41668	46179	84263	87123	80212	90878	84258	92935	81596	85512	82207	91688	83884	90013	-28	-20	-9	-5
		D	86188	-22	88075	-62	57936	-26	56434	-45	88757	-23	88414	-36	91954	-4	90708	-23	88869	-54	87112	-20	1	-12	-4	-8
		E	78636	80109	-40	-30	49998	51946	-26	-30	83155	84917	-16	-44	80977	87722	-37	-27	88167	91357	-22	-19	-35	-42	11	-27
		F	83678	-11	0	-11	53106	-29	-55	-36	87854	9	-20	-52	91370	-28	-31	-15	91120	-14	0	-2	-22	-48	-28	-16
		G	78220	79084	-21	-18	65385	68859	-60	-43	77200	86293	-36	-22	80055	87988	-24	-9	91760	88847	-29	-10	-13	-35	-2	-30
		H	82874	-24	-13	-32	70942	-48	-31	-23	89944	-33	-4	-22	92307	-11	-4	-12	89094	-11	-44	-11	-21	-7	-26	-28
		I	75051	78904	3	-41	49583	53281	-18	-13	80072	88541	-37	-33	80134	86811	-32	-13	88726	91982	-43	-22	2	-25	-27	-8
		J	83706	-98	-39	-30	57734	-12	-7	-38	87358	-33	-7	-35	92194	-38	-12	-2	91613	-39	-32	-29	-19	-24	-17	-53
		K	75717	79389	-42	-17	39016	40642	-7	-17	78058	87253	-56	-20	80534	85537	-12	-10	81295	86213	-2	-12	-40	5	2	-33
		L	78135	-7	-14	-11	44485	-9	-43	-44	85889	-11	-21	-31	87654	-17	13	-9	92104	-22	-13	15	-39	-14	-8	-8
		M	74631	81888	81045	85879	65614	67986	51590	52578	78604	88463	75135	95563	76814	89181	67188	85572	81619	87032	79134	86702	-9	-18	-10	-16
		N	86667	-16	86771	-5	72506	-45	52521	-22	86992	15	94399	-21	88100	-4	91900	-21	95224	-16	90001	-17	-11	-20	-36	-14
		O	71821	83850	3688	3939	69623	71097	1244	1361	73894	88092	2396	2461	81254	89689	2902	3041	84057	89236	2519	2667	-10	9	-9	-29
		P	73498	-9	4714	-48	66609	-10	1316	-34	85681	-49	2315	-18	86398	3	3698	-17	87605	-4	2877	-23	-7	-41	-24	-25
	Average by replicates in plate format		1	2	3	4	5	6	7	8	9	10	11	12	13	14	15	16	17	18	19	20	21	22	23	24
		A	72211.3	3105.3	78292.7	5428.44	78609.3	3772.77	25119	1688.98	86865.7	4224.65	85248.3	3320.42	91245.7	5995.35	89342.3	5388.73	92023.7	4376.57	89361	2873.29	-21.3333	8.02081	-4	13.0767
		B
		C	79999.7	6946.48	85803.7	2914.79	57219.3	1125.58	48093.7	7566.91	86714.3	2274.7	86501.3	5584.32	89715.7	4751.86	85938.7	4570.96	87588	4868.58	87003	3065.95	-15.6667	14.9778	-6	2.64575
		D
		E	80807.7	2592.59	-23.3333	20.8167	51683.3	1570.56	-37	15.7162	85308.7	2373.86	-26.6667	15.1438	86689.7	5272.85	-31.6667	5.03322	90214.7	1777.29	-13.6667	11.9304	-33	10.1489	-14.6667	22.2336
		F
		G	80059.3	2475.56	-17.3333	4.04145	68395.3	2807.37	-44.6667	14.5717	84479	6562.8	-20.6667	16.0416	86783.3	6214.2	-12.3333	10.4083	89900.3	1615.25	-27.6667	17.0392	-23	11.1355	-19.3333	15.1438
		H
		I	79220.3	4336.16	-25.6667	24.8462	53532.7	4081.32	-12.6667	5.50757	85323.7	4586.38	-25.6667	16.2891	86379.7	6041.56	-19	11.2694	90773.7	1782.9	-32.3333	10.504	-14	14.1774	-17.3333	9.50438
		J
		K	77747	1866.5	-24.3333	15.3731	41381	2808.39	-22.3333	18.5831	83733.3	4962.07	-32.3333	20.502	84575	3656.18	-3	13.8924	86537.3	5411.79	-9	6.08276	-24.6667	25.697	-13	18.0278
		L
		M	81062	6060.37	84565	3080.86	68702	3501.34	52229.7	554.7	84686.3	5318.56	88365.7	11472.9	84698.3	6849.39	81553.3	12836.8	87958.3	6849.64	85279	5571.5	-12.6667	4.72582	-20.6667	13.6137
		N
		O	76389.7	6515.02	4113.67	534.837	69109.7	2287.61	1307	59.0169	82555.7	7597.47	2390.67	73.146	85780.3	4251.29	3213.67	425.164	86966	2647.97	2687.67	179.893	-2.66667	10.2144	-20.6667	10.4083
		P
			Mean	S.D.	Mean	S.D.	Mean	S.D.	Mean	S.D.	Mean	S.D.	Mean	S.D.	Mean	S.D.	Mean	S.D.	Mean	S.D.	Mean	S.D.	Mean	S.D.	Mean	S.D.
			A1	A2	A3	A4	A5	A6	A7	A8	A9	A10	A11	A12	A13	A14	A15	A16	A17	A18	A19	A20	A21	A22	A23	A24	B1	B2	B3	B4	B5	B6	B7	B8	B9	B10	B11	B12	B13	B14	B15	B16	B17	B18	B19	B20	B21	B22	B23
	1h - 10 min		76793	81308	66136	60576	49742	50828	5732	5550	75647	80510	17711	18623	83089	92890	65049	68047	92442	88537	71752	72377	-4	-9	7	20	79949	-19	21191	-53	51585	-35	4487	-8	77393	7	14954	-42	89037	-30	57794	-24	84404	-29	62587	-40	-9	-11	-12
			E1	E2	E3	E4	E5	E6	E7	E8	E9	E10	E11	E12	E13	E14	E15	E16	E17	E18	E19	E20	E21	E22	E23	E24	F1	F2	F3	F4	F5	F6	F7	F8	F9	F10	F11	F12	F13	F14	F15	F16	F17	F18	F19	F20	F21	F22	F23
			79290	81730	-33	-16	26718	27604	-22	-30	66604	68006	4	-36	76644	83150	-31	-29	81294	84820	-15	6	-48	-45	12	-14	84469	-6	-17	-16	27553	-21	-46	-34	70482	-4	-36	-25	86048	-28	-35	-27	83741	8	13	-31	-19	-29	-10
			I1	I2	I3	I4	I5	I6	I7	I8	I9	I10	I11	I12	I13	I14	I15	I16	I17	I18	I19	I20	I21	I22	I23	I24	J1	J2	J3	J4	J5	J6	J7	J8	J9	J10	J11	J12	J13	J14	J15	J16	J17	J18	J19	J20	J21	J22	J23
			76051	81251	17	-33	23025	24441	0	-8	61391	67372	-20	-21	73826	80642	-25	-27	79241	82093	-31	-15	-9	-20	-39	7	83738	-4	-7	-26	25018	-10	-6	-38	64967	-20	-13	-23	84862	-9	4	-18	81854	-10	-12	2	-12	8	-17
			M1	M2	M3	M4	M5	M6	M7	M8	M9	M10	M11	M12	M13	M14	M15	M16	M17	M18	M19	M20	M21	M22	M23	M24	N1	N2	N3	N4	N5	N6	N7	N8	N9	N10	N11	N12	N13	N14	N15	N16	N17	N18	N19	N20	N21	N22	N23
			74738	81418	81036	85192	41414	42764	19794	19706	75911	85014	53746	48689	73373	85770	63467	80388	73498	79560	74452	82315	-16	-19	8	-26	86191	-37	81287	-4	45809	-36	19154	0	84042	18	40681	-31	86069	3	85845	-13	86183	-20	84544	-9	15	-6	-13
			1	2	3	4	5	6	7	8	9	10	11	12	13	14	15	16	17	18	19	20	21	22	23	24
	Normalized in plate format	A	76793	81308	66136	60576	49742	50828	5732	5550	75647	80510	17711	18623	83089	92890	65049	68047	92442	88537	71752	72377	-4	-9	7	20
		B	79949	-19	21191	-53	51585	-35	4487	-8	77393	7	14954	-42	89037	-30	57794	-24	84404	-29	62587	-40	-9	-11	-12	-21
		C	76075	81431	81939	86622	16851	17137	23036	24834	47203	48549	67725	76080	72617	78821	76841	80222	71160	79662	75732	81327	-32	-17	-18	-16
		D	45155	-37	87742	-55	16135	-24	26752	-47	47067	1	73907	-26	77323	-9	86379	-20	76069	-32	79402	-16	-6	0	5	-4
		E	79290	81730	-33	-16	26718	27604	-22	-30	66604	68006	4	-36	76644	83150	-31	-29	81294	84820	-15	6	-48	-45	12	-14
		F	84469	-6	-17	-16	27553	-21	-46	-34	70482	-4	-36	-25	86048	-28	-35	-27	83741	8	13	-31	-19	-29	-10	-24
		G	75311	76528	8	-7	35656	37671	-40	-32	63976	71787	-20	-17	69839	76875	-23	-17	74348	72637	-6	-6	-16	-13	5	0
		H	58012	2	-30	-29	38119	-20	-4	5	73191	-33	-20	-9	80409	-13	3	-18	73094	-16	-60	-10	3	-39	-15	-22
		I	76051	81251	17	-33	23025	24441	0	-8	61391	67372	-20	-21	73826	80642	-25	-27	79241	82093	-31	-15	-9	-20	-39	7
		J	83738	-4	-7	-26	25018	-10	-6	-38	64967	-20	-13	-23	84862	-9	4	-18	81854	-10	-12	2	-12	8	-17	-33
		K	74045	77226	-17	-18	25773	26768	-1	-16	70426	79149	-21	0	73969	79033	-9	15	66227	71667	-5	-2	-14	5	16	-7
		L	77728	-6	5	-5	29310	-6	-28	-31	77616	-26	-7	-19	81351	-18	9	-6	77877	-11	-16	-14	-12	2	-1	-17
		M	74738	81418	81036	85192	41414	42764	19794	19706	75911	85014	53746	48689	73373	85770	63467	80388	73498	79560	74452	82315	-16	-19	8	-26
		N	86191	-37	81287	-4	45809	-36	19154	0	84042	18	40681	-31	86069	3	85845	-13	86183	-20	84544	-9	15	-6	-13	-6
		O	64778	75629	2076	2185	50571	51908	587	626	74182	88756	1243	1284	79166	87318	1621	1582	65367	69590	1283	1394	-37	0	1	-22
		P	73347	-9	2199	-38	49323	4	576	-30	86186	-52	1163	-9	85127	-16	1769	-15	70785	2	1458	-10	3	-23	-25	-12
	Average by replicates in plate format		1	2	3	4	5	6	7	8	9	10	11	12	13	14	15	16	17	18	19	20	21	22	23	24
		A	79350	2316.33	49301	24502.2	50718.3	926.381	5256.33	672.448	77850	2463.5	17096	1910.25	88338.7	4937.68	63630	5271.73	88461	4019.54	68905.3	5480.75	-7.33333	2.88675	5	16.0935
		B
		C	67553.7	19581.8	85434.3	3078.41	16707.7	516.149	24874	1858.32	47606.3	819.2	72570.7	4334.84	76253.7	3237.28	81147.3	4835.86	75630.3	4267.94	78820.3	2842.49	-18.3333	13.0512	-9.66667	12.741
		D
		E	81829.7	2590.94	-22	9.53939	27291.7	497.464	-32.6667	12.2202	68364	1963.63	-22.6667	23.094	81947.3	4815.97	-31.6667	3.05505	83285	1806.69	1.33333	14.5717	-37.3333	15.9478	-4	14
		F
		G	69950.3	10356.8	-9.66667	19.1398	37148.7	1311.95	-25.3333	18.9033	69651.3	4964.86	-19	1.73205	75707.7	5380.82	-12.3333	13.6137	73359.7	885.897	-24	31.1769	-8.66667	10.2144	-3.33333	10.4083
		H
		I	80346.7	3922.48	-7.66667	25.0067	24161.3	1025.51	-4.66667	4.16333	64576.7	3009.54	-18	4.3589	79776.7	5568.66	-16	17.3494	81062.7	1582.13	-19.3333	10.2144	-13.6667	5.68624	-16.3333	23.0072
		J
		K	76333	1997.3	-10	13	27283.7	1824.01	-15	13.5277	75730.3	4657.2	-9.33333	10.6927	78117.7	3775.16	5	12.49	71923.7	5829.24	-7.66667	7.37111	-7	10.4403	2.66667	11.9304
		L
		M	80782.3	5752.9	82505	2330.39	43329	2251.32	19551.3	346.902	81655.7	4998.71	47705.3	6587.81	81737.3	7245.27	76566.7	11668.1	79747	6344.57	80437	5301.63	-6.66667	18.8237	-10.3333	17.1561
		N
		O	71251.3	5721.01	2153.33	67.3375	50600.7	1292.76	596.333	26.2742	83041.3	7779.27	1230	61.5386	83870.3	4218.79	1657.33	98.6526	68580.7	2846.53	1378.33	88.5457	-11.3333	22.2785	-15.3333	14.2244
		P
			Mean	S.D.	Mean	S.D.	Mean	S.D.	Mean	S.D.	Mean	S.D.	Mean	S.D.	Mean	S.D.	Mean	S.D.	Mean	S.D.	Mean	S.D.	Mean	S.D.	Mean	S.D.
Detection reaction (fluorescence)
Sample Layout
	Guides	IIA		IIB		IIC		IIA/IIC		IIA/IIB
Templates		1	2	2	3	4	6	7	8	9	10	11	12
	A	2466	2701	2466	2701	2466	2701	2466	2701	2466	2701
	B	2510	2704	2510	2704	2510	2704	2510	2704	2510	2704
	C	2522	2710	2522	2710	2522	2710	2522	2710	2522	2710
	D	2532		2532		2532		2532		2532
	E	2675		2675		2675		2675		2675
	F	2681		2681		2681		2681		2681
	G	2687	GB 10^4	2687	GB 10^4	2687	GB 10^4	2687	GB 10^4	2687	GB 10^4
	H	2696	H20	2696	H20	2696	H20	2696	H20	2696	H20
Software Version	3.03.14
Experiment File Path:	C:\Users\User\Google Drive\Wetlab Shared\Users\Anna\N2 multiplex samples run 2_NOV22018.xpt
Protocol File Path:	C:\Users\Public\Documents\Protocols\green_kinetic_3h.prt
Plate Number	Plate 1
Date	2018-11-02
Time	18:05:52
Reader Type:	Cytation5
Reader Serial Number:	1707121
Reading Type	Reader
Procedure Details
Plate Type	Corning 384 Low volume flat bottom
Well Selection	Runtime
Eject plate on completion
Set Temperature	Setpoint 37°C, Gradient 1 °C
	Preheat before moving to next step
Start Kinetic	Runtime 3:00:00 (HH:MM:SS), Interval 0:05:00, 37 Reads
Read	Fluorescence Endpoint
	Full Plate
	Filter Set 1
	Excitation: 485/20, Emission: 528/20
	Optics: Top, Gain: extended
	Light Source: Xenon Flash, Lamp Energy: High, Extended Dynamic Range
	Read Speed: Normal, Delay: 100 msec, Measurements/Data Point: 10
	Read Height: 10.5 mm
End Kinetic
485528
	Time	T° 485,528	A1	A2	A3	A4	A5	A6	A7	A8	A9	A10	A11	A12	A13	A14	A15	A16	A17	A18	A19	A20	A21	A22	A23	A24	B1	B2	B3	B4	B5	B6	B7	B8	B9	B10	B11	B12	B13	B14	B15	B16	B17	B18	B19	B20	B21	B22	B23
	00:00:00	37	1518	1484	1489	1459	1434	1500	1451	1421	1587	1526	1517	1593	1560	1418	1664	1560	1572	1656	1467	1431	255	277	263	374	1328	285	1538	276	1605	280	1576	281	1684	270	1535	265	1404	275	1488	259	1669	301	1561	269	269	267	274
	00:05:00	37	1437	1342	1426	1281	1306	1308	1239	1215	1350	1362	1366	1372	1425	1231	1555	1358	1324	1416	1237	1219	252	238	238	327	1264	257	1273	244	1191	249	1280	259	1264	235	1212	252	1118	236	1168	263	1333	255	1217	243	239	252	246
	00:10:00	37.1	3257	2267	1622	1507	1259	1308	1187	1250	1478	1508	1401	1441	1576	1417	1634	1456	1526	1546	1259	1340	233	228	236	291	1888	236	1504	254	1121	236	1232	249	1321	264	1267	237	1214	241	1216	234	1368	246	1284	229	228	230	249
	00:15:00	37	15169	11137	2116	1886	1512	1521	1247	1276	2098	1982	1724	1798	3750	2627	1952	1844	3685	3950	1534	1586	215	230	223	302	7017	244	1902	222	1237	230	1221	230	1655	233	1523	226	1574	232	1511	223	2474	226	1488	217	232	229	255
	00:20:00	37	35403	30171	2561	2328	2629	2576	1294	1331	4409	4317	1951	2062	11046	7164	2272	2198	11459	12406	1819	1824	221	208	240	279	21125	239	2275	235	1651	222	1317	234	2697	223	1835	234	2311	236	1930	210	8002	220	1731	226	240	223	250
	00:25:00	36.9	56151	51326	2887	2625	4523	4571	1364	1394	10873	10265	2192	2231	23449	17179	2488	2527	24108	25676	2036	2030	221	217	222	274	41959	232	2727	219	2592	219	1400	232	5522	222	2079	221	3630	245	2298	233	19334	226	2007	223	210	227	242
	00:30:00	37	73015	69090	3268	3073	6863	6913	1411	1480	21610	20728	2331	2469	38850	31276	2698	2695	38348	40747	2229	2289	215	217	233	284	62041	240	3044	231	4113	231	1462	221	11015	231	2198	213	5896	238	2599	242	33735	223	2251	220	228	223	251
	00:35:00	37	85114	82739	3561	3283	9046	9069	1427	1510	34727	33773	2516	2566	53940	46855	2870	2949	52176	55764	2416	2445	225	203	237	291	77722	245	3323	211	5840	221	1548	236	19354	234	2418	232	9184	229	2890	216	48466	240	2474	211	218	234	233
	00:40:00	37	93445	92088	3881	3494	10927	10955	1501	1582	48815	47087	2599	2646	67126	62370	3036	3144	64519	68056	2555	2536	228	200	217	282	88516	225	3615	201	7617	227	1606	233	29325	230	2506	214	13772	236	3153	233	62089	232	2654	224	219	227	223
	00:45:00	37	99010	98276	4222	3636	12570	12372	1547	1579	60636	59023	2651	2716	77421	75761	3210	3311	75087	79023	2757	2740	226	215	239	293	95145	243	3803	208	9273	247	1643	236	39767	226	2621	217	19208	239	3323	238	73849	217	2838	221	231	201	223
	00:50:00	37	102401	101962	4530	3895	13805	13898	1611	1614	71390	69151	2769	2782	86525	86457	3224	3424	84167	88507	2852	2896	234	225	241	280	99231	250	3977	213	10920	225	1657	214	51086	243	2678	195	25417	215	3540	255	83644	229	3047	219	209	228	249
	00:55:00	37	104288	104048	4925	4004	15075	14997	1558	1633	79634	77350	2780	2862	93160	94034	3236	3565	90735	95639	2963	3067	224	225	232	282	101978	268	4106	229	12532	228	1795	222	61280	214	2825	213	31971	215	3749	276	91292	234	3187	211	234	235	246
	01:00:00	37	105473	105315	5291	4129	16087	16302	1637	1682	86521	84027	2899	2971	97199	100293	3424	3597	96051	101480	3139	3188	250	244	218	257	102859	285	4304	232	13937	211	1735	242	70688	217	2868	243	39001	215	3968	241	98091	229	3369	215	227	242	250
	01:05:00	37	105781	105706	5640	4287	17153	17233	1662	1765	92489	89463	2817	2965	100134	104277	3468	3767	100705	105322	3273	3253	230	221	242	280	103588	279	4462	238	15533	241	1795	217	78968	219	2988	221	46419	223	4138	237	102337	223	3504	217	231	241	238
	01:10:00	37.1	106692	106296	6070	4431	18278	18163	1690	1765	96672	93557	2944	3082	102527	108130	3602	3886	103216	108209	3413	3403	246	236	223	273	103629	246	4546	226	17024	213	1845	224	86603	214	2968	225	53209	240	4297	241	106112	232	3634	227	242	226	223
	01:15:00	37	106102	105928	6504	4477	19270	19126	1688	1727	99810	96693	3032	3094	103975	109435	3588	4000	106004	110697	3626	3562	226	217	231	289	104242	243	4709	229	18455	236	1846	215	92927	251	3055	222	60201	233	4556	245	108846	236	3808	214	216	231	221
	01:20:00	37	105965	106306	6945	4658	20049	19912	1693	1758	102348	99801	3037	3157	105199	111192	3569	4011	107548	112643	3723	3665	235	222	225	269	103974	230	4860	224	19926	224	1906	241	97903	215	3148	223	66390	238	4718	229	110056	224	3989	222	228	232	225
	01:25:00	37.1	105910	105978	7381	4736	20764	20861	1770	1779	104224	101427	3104	3212	106068	112063	3653	4129	108049	113609	3842	3752	228	231	235	282	103723	240	4881	236	21472	223	1983	210	102610	233	3146	225	72423	227	4853	234	111465	230	4050	238	230	223	241
	01:30:00	37	105917	106206	7915	4789	21813	21547	1770	1819	106134	103512	3206	3270	106045	112076	3707	4201	109373	114907	4010	3950	233	233	235	267	103393	248	5055	223	22949	231	2011	228	105837	232	3239	226	78350	223	5028	229	112772	245	4215	221	237	237	241
	01:35:00	37	105097	106222	8479	4935	22358	22210	1771	1857	106564	103532	3206	3304	107346	112905	3710	4336	109581	115337	4131	3929	232	246	226	273	102776	244	5126	223	24213	216	1952	239	108666	229	3289	235	83789	236	5281	217	112860	234	4383	217	239	222	240
	01:40:00	37	105052	106368	8810	4947	23141	22933	1814	1854	107332	104959	3168	3316	106783	113181	3729	4407	110884	116414	4265	4029	247	227	239	275	102704	256	5133	240	25806	224	2057	220	110708	235	3327	217	87703	230	5463	226	113260	234	4486	247	230	233	243
	01:45:00	37	105252	105992	9400	5146	23616	23595	1851	1887	108545	105921	3325	3389	107384	113577	3767	4530	110173	115756	4410	4154	224	240	231	299	102098	246	5257	211	27239	216	2057	230	112161	231	3375	231	91777	235	5713	212	113928	230	4663	232	216	234	236
	01:50:00	37	104732	105227	9816	5099	24372	24208	1865	1837	108345	105438	3340	3409	107833	112940	3798	4480	110163	116147	4566	4205	252	218	220	263	101677	256	5318	229	28253	232	2058	249	114370	219	3454	215	95394	237	5909	242	113839	235	4826	217	210	234	250
	01:55:00	37	104558	105375	10395	5272	24851	24635	1871	1926	108897	105971	3340	3498	107195	113164	3861	4533	110784	116318	4675	4286	234	224	220	280	101919	245	5405	224	29855	228	2122	227	114863	229	3473	226	98410	243	6007	241	113737	213	4904	237	229	231	230
	02:00:00	37.1	104304	105794	10828	5326	25525	25233	1881	1917	109420	106542	3423	3546	107673	113301	3859	4639	110985	116838	4786	4453	236	225	231	278	100972	246	5541	227	31339	230	2128	241	115900	225	3598	221	101542	222	6213	238	114017	239	5029	228	239	225	220
	02:05:00	37	104349	105122	11240	5383	26151	25737	1873	1994	109336	106973	3384	3548	107349	113221	3929	4664	110878	116282	4906	4513	243	231	226	282	100930	243	5548	233	32443	220	2158	214	116359	239	3529	232	103155	251	6383	236	113635	228	5114	217	223	241	241
	02:10:00	37	103287	104968	11809	5449	26503	26081	1938	2016	109066	106671	3459	3611	107358	113706	3974	4652	110662	116812	5099	4541	214	237	215	280	101197	232	5621	219	33792	227	2184	219	116416	244	3578	222	105270	233	6581	228	114389	236	5323	225	215	226	245
	02:15:00	37	103716	105004	12365	5469	26974	26860	1927	1992	109189	107154	3440	3645	107869	113000	3981	4811	110949	116771	5260	4669	219	234	231	272	100493	261	5669	242	34805	225	2188	221	117064	252	3704	216	106828	243	6832	227	114309	226	5395	233	233	219	241
	02:20:00	37.1	103430	104789	12651	5549	27321	27023	1936	1979	109359	106732	3546	3674	108159	113484	3979	4873	110477	116411	5470	4737	227	232	240	280	99622	249	5736	244	36205	242	2277	229	116869	227	3743	221	108724	231	6957	231	114689	226	5569	236	237	233	239
	02:25:00	37	102901	104498	12987	5627	28092	27584	1978	2015	109053	106631	3498	3722	107878	113492	4011	4807	111193	116128	5409	4669	229	247	226	274	100133	233	5761	228	36922	220	2272	231	117883	240	3738	207	109557	227	7149	230	115098	250	5633	228	236	229	250
	02:30:00	37	102186	104701	13579	5715	28277	27840	2011	2056	109266	107233	3530	3648	107696	113294	3993	4906	110674	116797	5675	4778	227	218	240	255	99229	261	5904	242	38140	236	2249	232	117811	234	3837	241	110623	234	7381	240	115046	239	5738	235	215	225	238
	02:35:00	37	102497	104016	14024	5683	28682	28493	1932	2036	109571	106880	3598	3664	107849	112741	4046	4942	111344	116760	5772	4935	240	236	223	276	99664	256	5869	219	38791	227	2237	228	117259	238	3800	222	111338	228	7448	246	114674	251	5917	218	233	244	234
	02:40:00	37.1	102075	104774	14446	5734	28992	28736	2020	2094	109490	106682	3503	3704	107746	113281	4102	5009	110915	117068	5931	4931	241	223	236	284	99188	242	5978	235	40458	231	2302	225	117950	236	3862	238	111827	236	7673	236	114339	237	5929	235	234	221	245
	02:45:00	37	101913	104394	14760	5833	29321	28808	2021	2084	109137	106297	3598	3726	107213	112641	4033	4968	110442	116582	6074	4990	230	216	229	261	98801	232	6022	252	41116	228	2351	217	117971	244	3884	228	112203	246	7843	234	114692	227	6140	216	233	235	266
	02:50:00	37.1	101335	103961	15184	5746	29732	29356	2065	2087	109146	106545	3673	3864	107424	112165	4093	5069	111078	116575	6248	5050	230	223	226	289	98477	260	6070	218	42185	239	2395	221	118030	243	3923	227	113052	242	8011	234	114419	237	6156	230	206	229	236
	02:55:00	37	101455	103828	15517	5955	30193	29441	2007	2121	109494	106594	3672	3810	107249	112908	4175	5102	110257	116461	6278	5079	231	233	249	284	98213	225	6151	224	42836	225	2380	226	117796	232	3991	222	113549	225	8229	239	115003	239	6261	231	216	220	236
	03:00:00	37	101066	103361	15894	6025	30482	29845	2058	2123	109277	106571	3641	3919	107268	112432	4160	5147	111091	116983	6547	5261	230	223	233	287	97835	238	6161	233	43960	224	2407	242	118342	232	4012	225	113695	242	8461	234	114491	232	6395	221	226	221	236
485528
	Time	T° 485,528	E1	E2	E3	E4	E5	E6	E7	E8	E9	E10	E11	E12	E13	E14	E15	E16	E17	E18	E19	E20	E21	E22	E23	E24	F1	F2	F3	F4	F5	F6	F7	F8	F9	F10	F11	F12	F13	F14	F15	F16	F17	F18	F19	F20	F21	F22	F23
	00:00:00	37	1541	1619	1511	1550	1620	1603	1529	1580	1715	1567	1539	1449	1755	1526	1703	1671	1703	1740	1626	1646	293	274	261	252	1421	283	1604	264	1431	238	1547	276	1502	258	1589	261	1451	275	1483	263	1606	251	1615	258	269	236	251
	00:05:00	37	1506	1397	1380	1333	1312	1350	1249	1219	1463	1293	1295	1167	1499	1224	1390	1311	1406	1396	1313	1318	256	240	245	243	1242	282	1353	265	1198	250	1255	245	1153	251	1278	238	1146	251	1136	248	1247	242	1289	240	244	264	253
	00:10:00	37.1	2859	2012	1516	1412	1280	1311	1253	1222	1481	1348	1321	1220	1625	1314	1440	1410	1501	1477	1314	1284	230	238	240	230	2134	260	1476	247	1119	238	1184	241	1192	230	1368	247	1236	262	1244	236	1330	239	1327	237	248	222	235
	00:15:00	37	11192	8238	1890	1824	1335	1442	1226	1214	2046	1849	1561	1417	3279	2151	1631	1679	3158	3439	1484	1541	242	220	221	229	8314	247	1948	259	1256	237	1247	233	1519	240	1569	246	1677	257	1526	239	2496	238	1467	233	225	229	231
	00:20:00	37	24953	21274	2292	2243	2059	2037	1326	1313	4596	3870	1816	1652	8931	5779	1960	2056	8606	9409	1706	1712	229	234	243	233	21963	248	2354	223	1782	222	1311	225	2121	230	1821	234	3288	240	1893	232	7328	221	1710	243	249	245	213
	00:25:00	36.9	39892	36998	2677	2660	2968	3016	1336	1385	11260	9248	2082	1873	18326	13617	2221	2328	16771	18327	1903	1899	227	240	219	218	38798	252	2751	242	2755	237	1364	223	3284	218	2127	243	7003	245	2259	228	16179	235	1955	238	233	226	245
	00:30:00	37	53441	51786	3054	2974	3926	3958	1448	1455	21402	18988	2223	2015	29460	24891	2395	2679	26059	28197	2103	2153	227	227	235	234	55475	238	3077	215	3989	233	1446	211	5210	221	2324	223	13704	238	2542	237	26717	235	2161	217	233	226	219
	00:35:00	37	64519	64311	3394	3321	4588	4785	1484	1514	32313	30274	2364	2165	40404	37729	2664	2894	35330	37788	2236	2295	223	239	245	235	68911	241	3440	232	4894	227	1473	231	8018	217	2452	228	22793	239	2855	231	37830	231	2300	227	233	233	224
	00:40:00	37	73595	74450	3779	3630	5282	5397	1581	1600	42933	41999	2480	2276	49929	51056	2839	3125	43835	47249	2464	2515	222	228	231	233	79634	260	3759	226	5769	224	1575	227	11527	219	2643	226	33132	243	3025	220	48652	220	2497	215	224	245	219
	00:45:00	37	80520	82295	4125	3996	5778	6067	1557	1624	51770	52668	2568	2347	58115	63253	3018	3270	51888	55310	2512	2669	216	223	230	232	87141	299	4036	197	6384	231	1615	230	15524	207	2723	209	44448	264	3188	218	58865	222	2659	233	223	229	238
	00:50:00	37	85775	88253	4495	4372	6192	6456	1671	1641	60047	62106	2683	2432	64803	72621	3153	3555	58654	62777	2698	2821	226	228	223	233	92636	336	4401	242	6972	209	1651	222	20185	205	2790	229	55275	236	3460	232	67160	240	2686	221	230	223	243
	00:55:00	37	89595	93339	4938	4688	6622	6690	1681	1653	66087	69518	2758	2522	71333	80665	3501	3744	65339	68999	2888	2966	232	230	229	220	96726	380	4767	215	7541	241	1703	240	25217	214	2863	214	65391	238	3644	216	75041	244	3017	225	221	224	242
	01:00:00	37	93305	96704	5471	5168	6887	7240	1728	1685	71834	76500	2824	2578	75794	87856	3664	4005	70826	75243	3075	3125	224	235	233	250	99668	433	5185	224	8058	209	1756	204	30289	226	2978	227	74006	237	3883	218	81431	208	3167	228	235	214	238
	01:05:00	37	95750	99337	5929	5705	7242	7492	1825	1753	76492	81920	2916	2666	79465	93359	3987	4210	75485	79993	3228	3309	226	238	230	228	101889	492	5654	224	8531	222	1824	210	35434	224	3115	210	81544	235	4001	222	86711	228	3314	223	246	239	244
	01:10:00	37.1	96906	101232	6561	6165	7436	7780	1820	1783	80930	87043	2972	2745	83152	97413	4321	4496	79657	84876	3434	3534	235	245	221	223	102539	522	6150	214	8917	224	1821	234	41118	209	3162	202	88061	237	4182	247	91580	215	3507	237	232	232	227
	01:15:00	37	98273	102498	7199	6735	7810	8151	1886	1813	84470	90676	3105	2791	86018	100339	4681	4746	83428	88256	3655	3663	237	221	227	225	104083	515	6698	218	9445	244	1923	242	46053	219	3262	206	92545	229	4339	232	95237	233	3624	218	247	235	253
	01:20:00	37	99049	104030	7979	7457	8054	8411	1912	1915	87382	93613	3234	2964	88268	103217	5035	5035	87085	91266	3797	3981	223	237	221	228	104302	548	7243	251	9687	224	1942	238	51516	222	3386	244	96576	234	4619	249	98916	241	3892	234	234	241	245
	01:25:00	37.1	99744	104495	8620	8115	8380	8655	1951	1922	89635	96527	3244	2949	90196	105437	5382	5282	89439	94899	4057	4176	240	229	229	230	104638	387	7867	215	10132	230	1990	248	56924	217	3478	231	100169	243	4762	232	101208	226	4118	225	253	233	233
	01:30:00	37	100366	105520	9469	8898	8596	8871	2016	1952	92328	98891	3410	3063	91428	106712	5825	5689	91690	96939	4314	4495	223	255	252	225	105095	313	8650	230	10657	231	2056	243	62217	241	3589	221	103471	233	4943	245	103080	231	4321	236	243	213	239
	01:35:00	37	100515	106004	10309	9669	8757	9205	2075	1984	93531	100420	3452	3225	93317	107809	6306	6047	93708	99062	4638	4813	236	224	231	214	105026	287	9359	232	11023	226	2063	229	67058	226	3661	233	104474	236	5249	231	105015	236	4496	229	247	234	227
	01:40:00	37	100717	105823	11263	10533	9153	9412	2045	2036	95041	101869	3562	3237	94095	108236	6755	6494	96031	101443	5018	5022	233	227	234	236	104724	265	9963	232	11322	228	2040	241	71610	240	3775	221	106242	249	5422	236	106411	224	4689	229	235	233	231
	01:45:00	37	100764	106370	12289	11437	9390	9653	2079	2086	96155	103404	3755	3382	95255	108746	7250	6874	97306	103070	5297	5381	239	237	244	229	104378	262	10766	215	11659	230	2216	230	76257	246	3876	237	107368	234	5622	239	107661	238	4927	229	242	226	242
	01:50:00	37	100905	106306	13083	12280	9520	9957	2196	2131	97661	104478	3812	3440	95961	109645	7731	7273	98396	103850	5513	5725	230	240	230	222	104716	269	11767	238	12128	224	2228	236	80572	240	4000	234	108790	248	5828	237	109000	249	5299	243	235	228	240
	01:55:00	37	100580	106698	14331	13318	9741	10133	2190	2139	98356	105043	3937	3634	96845	109731	8222	7724	99642	106002	5920	6106	243	229	245	243	104271	251	12543	212	12408	231	2242	231	84533	232	4170	223	109715	252	5990	221	109565	248	5558	228	224	247	236
	02:00:00	37.1	100303	106234	15232	14152	9934	10380	2252	2247	98499	105903	4050	3707	97142	110366	8740	8179	100827	105964	6320	6462	234	238	224	251	103805	272	13482	234	12655	227	2331	249	87862	238	4233	219	110146	240	6345	241	110146	249	5754	242	248	244	249
	02:05:00	37	100494	106468	16497	15207	10327	10613	2301	2265	100103	106675	4185	3847	97512	110338	9178	8619	101928	106772	6708	6859	227	249	227	225	104175	270	14294	225	13055	245	2353	231	91271	246	4398	235	110124	239	6545	249	111039	228	6179	243	225	234	252
	02:10:00	37	99738	106102	17471	16174	10390	10701	2307	2334	100371	107467	4344	3887	98152	110375	9743	9011	102582	108309	7096	7256	220	244	218	234	103058	266	15254	233	13293	221	2380	229	94350	240	4530	226	110475	233	6763	232	111357	233	6368	239	247	244	240
	02:15:00	37	99370	106596	18680	17079	10579	10922	2360	2389	100951	107724	4446	4050	98345	110971	10362	9774	103016	108676	7546	7730	237	242	223	234	103045	261	16241	218	13729	219	2421	237	97184	226	4670	238	110843	234	6913	235	112133	246	6743	234	234	226	234
	02:20:00	37.1	99345	106255	19747	18159	10839	11190	2457	2387	101826	107668	4571	4131	98573	110506	10864	10155	104001	108961	7848	8014	220	233	234	220	103278	263	17167	240	14014	231	2451	259	98939	237	4697	217	110941	244	7126	237	112100	240	7078	212	237	237	240
	02:25:00	37	99173	106418	20884	19035	10980	11377	2410	2377	102205	107863	4672	4217	99466	110492	11399	10626	103932	109172	8329	8467	214	247	238	236	102067	249	18047	208	14209	226	2500	240	101228	221	4922	231	111115	229	7517	243	111989	239	7466	233	240	238	237
	02:30:00	37	98948	106085	21767	20421	11159	11561	2487	2459	102485	108080	4857	4380	98886	110518	12076	11175	104771	109221	8668	8967	236	245	241	222	102712	265	19058	231	14280	233	2611	222	103566	237	5028	219	111094	229	7727	230	112352	225	7776	233	242	234	239
	02:35:00	37	99214	106411	23207	21405	11448	11877	2563	2484	102654	108412	4951	4524	99712	110558	12440	11759	104977	110160	9193	9343	236	251	237	235	102223	273	20010	218	14736	239	2600	227	105687	229	5100	235	111188	229	7890	232	112504	233	8157	221	237	227	237
	02:40:00	37.1	98902	106187	24129	22349	11494	11967	2587	2546	103058	108353	5058	4571	99544	110589	13085	12242	105086	110119	9577	9727	237	227	228	237	101964	262	21349	226	15108	228	2625	243	106968	221	5406	230	111054	252	8206	238	112840	229	8625	215	245	239	237
	02:45:00	37	98272	106234	25381	23479	11591	12143	2564	2570	103169	109007	5222	4708	99595	110489	13683	12810	105402	110574	10125	10343	237	248	228	242	101497	260	22058	236	15401	241	2732	230	108603	210	5414	218	111555	242	8349	249	112414	243	8886	233	229	222	227
	02:50:00	37.1	98019	106157	26733	24566	11793	12225	2669	2562	103031	108419	5353	4838	99943	111029	14019	13399	105733	110590	10665	10702	238	234	243	234	101224	265	23330	231	15613	244	2746	226	109391	228	5508	225	111339	253	8730	229	112802	247	9297	249	238	245	232
	02:55:00	37	97566	105996	27644	25555	12038	12450	2696	2599	103830	108794	5510	4911	99990	110627	14564	13860	105066	111513	11230	11237	239	236	225	241	101277	265	24048	238	15705	241	2730	223	110403	233	5563	232	111702	254	8921	252	112823	238	9640	218	228	239	227
	03:00:00	37	97513	105656	28803	26746	12194	12589	2722	2634	103624	108833	5543	5105	100384	110537	15082	14434	105188	111195	11530	11748	243	234	245	242	100641	253	25190	231	15930	231	2818	246	111573	224	5772	217	111691	248	9356	227	112799	239	10082	224	236	237	232
485528
	Time	T° 485,528	I1	I2	I3	I4	I5	I6	I7	I8	I9	I10	I11	I12	I13	I14	I15	I16	I17	I18	I19	I20	I21	I22	I23	I24	J1	J2	J3	J4	J5	J6	J7	J8	J9	J10	J11	J12	J13	J14	J15	J16	J17	J18	J19	J20	J21	J22	J23
	00:00:00	37	1466	1474	276	246	1540	1473	260	261	1633	1496	244	269	1660	1423	265	266	1109	1539	251	253	252	258	251	252	1243	256	252	252	1353	267	259	257	1295	243	277	269	1401	256	256	245	1527	248	244	248	254	249	249
	00:05:00	37	1415	1362	244	250	1240	1256	243	247	1334	1270	246	246	1432	1270	276	239	935	1290	230	255	232	250	240	231	1305	254	242	244	1163	252	248	251	1173	242	276	264	1144	248	251	223	1298	244	253	245	247	237	226
	00:10:00	37.1	1716	1598	250	240	1253	1247	225	236	1414	1341	237	235	1560	1367	241	218	977	1393	230	257	240	228	227	226	1676	246	243	239	1118	251	226	248	1324	230	257	239	1331	244	236	230	1314	233	233	237	234	225	230
	00:15:00	37	2881	2392	229	230	1321	1300	230	229	1656	1668	240	230	1856	1714	238	211	1160	1639	233	229	228	228	219	227	2364	238	229	244	1185	238	254	225	1610	228	264	239	1615	235	220	218	1534	240	215	241	240	211	234
	00:20:00	37	6995	5081	227	237	1740	1743	225	214	2122	2075	246	243	2996	2304	227	217	1588	2336	220	227	214	239	230	245	4366	233	229	224	1392	219	229	236	2010	233	258	246	1989	230	224	220	2187	233	234	215	235	227	215
	00:25:00	36.9	15869	12186	240	220	3212	3159	229	219	3125	2789	235	236	6493	3592	230	212	2991	4506	205	221	225	207	211	228	8791	220	233	223	2042	237	216	220	2439	226	272	242	2432	256	238	226	4132	224	238	238	216	216	243
	00:30:00	37	28256	23157	230	228	6403	6296	223	218	5343	4204	218	237	13244	6314	233	222	6135	9243	232	240	228	238	225	246	16601	226	217	226	3292	220	235	222	3032	225	233	242	2962	217	214	224	8290	226	227	227	232	227	234
	00:35:00	37	41029	36544	238	215	11344	11377	210	208	9384	6668	238	214	23079	11125	242	227	10950	16374	228	227	219	232	216	249	26885	219	223	240	5381	226	208	215	3885	229	231	239	3662	218	240	224	15017	207	212	233	208	239	240
	00:40:00	37	53448	50117	228	239	17273	17428	222	214	15756	10981	219	234	34409	18045	262	213	17174	25342	218	221	240	235	227	241	38245	231	224	242	8317	230	221	234	5268	198	247	240	4662	237	231	215	23531	220	216	229	216	212	241
	00:45:00	37	63806	63092	238	224	23694	23700	223	228	24434	17272	230	225	46792	26623	238	215	24115	35841	224	223	228	227	243	240	49206	212	227	225	11673	244	207	232	7217	211	246	230	5805	245	231	226	33182	220	214	226	254	232	247
	00:50:00	37	72975	73586	243	234	29570	29996	213	220	35107	25037	226	230	58409	36426	247	224	30686	45975	224	228	223	240	232	244	59758	234	217	212	15568	221	220	225	9679	227	231	217	7456	248	244	213	42801	216	218	218	234	236	226
	00:55:00	37	80187	82888	241	222	35468	36176	229	228	46695	35212	228	227	68821	46671	240	221	37597	55180	215	231	210	253	244	235	69806	225	214	230	19369	232	231	226	13005	209	225	229	9620	232	230	227	52206	225	200	223	226	225	238
	01:00:00	37	85381	89833	230	223	40858	42123	237	225	57696	46202	232	218	77350	57055	234	228	43571	64319	221	230	216	240	238	259	76604	227	238	227	23925	227	248	219	17052	235	244	223	12292	219	219	225	61032	218	217	226	248	221	243
	01:05:00	37	90052	95621	222	217	46526	47260	224	232	68321	57796	234	248	84507	66741	230	224	49078	72423	217	253	200	255	244	248	83331	216	230	218	28566	233	217	224	21457	225	246	235	15486	223	219	233	69177	214	228	235	239	233	236
	01:10:00	37.1	92669	99676	232	224	50851	52545	217	231	78325	68950	235	233	89345	75217	260	222	54105	79833	219	252	216	235	227	244	89452	243	237	233	33283	211	232	230	26674	233	236	222	18553	234	216	212	76372	241	230	224	228	236	241
	01:15:00	37	94324	102248	241	231	55170	56876	232	228	85160	79481	248	227	93226	82925	238	223	58325	86084	232	231	248	247	222	232	92859	234	224	220	38068	213	228	208	32249	232	233	236	22625	230	250	230	83360	231	237	232	228	218	234
	01:20:00	37	96188	104415	229	239	59638	60594	224	230	91054	87526	245	223	95770	89668	221	211	61819	91105	232	235	226	232	231	239	96651	254	229	231	42729	222	232	207	37929	218	254	206	26617	207	221	225	88082	217	213	234	237	228	229
	01:25:00	37.1	97040	105823	238	227	62406	64743	210	238	95260	95085	241	250	97767	94604	238	220	65086	95826	226	225	229	248	240	239	98643	234	235	245	47367	235	230	222	43888	222	262	225	31084	237	218	219	93034	240	236	219	225	228	228
	01:30:00	37	97480	106876	232	231	65124	67052	227	233	98243	100633	245	237	99226	98931	237	242	67684	99437	235	217	235	242	225	242	100945	217	235	230	52281	218	231	242	50419	231	256	219	35839	251	234	226	96875	221	222	231	227	219	231
	01:35:00	37	98157	106654	248	218	67983	70325	228	229	99918	104481	229	238	100334	101695	231	249	69607	102911	221	235	245	231	221	236	101759	233	240	223	56580	232	214	233	56053	241	241	231	40063	235	238	218	99862	228	229	221	232	237	241
	01:40:00	37	98141	107415	243	236	70053	72792	216	235	101612	107280	235	221	101216	104202	230	215	71335	105168	234	238	222	246	234	227	102852	241	227	213	61148	231	239	217	62756	223	273	220	44767	231	226	209	101925	241	219	238	221	226	229
	01:45:00	37	97636	107843	225	225	72500	75095	222	218	101785	108829	215	241	101100	105818	235	223	72639	106933	224	253	249	236	245	222	103098	239	211	225	65290	237	233	234	68905	245	280	241	49691	221	224	238	104287	223	211	230	225	219	242
	01:50:00	37	97543	107807	260	225	74332	76580	237	228	102449	109567	231	231	101531	107079	221	226	73754	108741	226	237	229	253	227	224	103343	228	221	242	69087	225	254	241	74165	224	246	223	54036	225	227	221	106362	215	218	238	227	245	241
	01:55:00	37	97684	108169	255	229	75323	78033	215	221	102726	110778	236	248	101772	107631	242	220	74408	109803	233	234	233	233	255	232	103792	242	225	234	72702	232	231	234	79869	225	253	234	58874	227	241	211	107426	224	223	243	235	233	232
	02:00:00	37.1	97557	107645	231	241	77147	79813	219	240	102638	111078	230	226	101438	108127	249	227	75034	110978	228	228	233	233	227	243	104219	242	235	232	75969	230	231	232	84764	235	242	230	62946	236	236	227	108799	231	228	233	233	249	243
	02:05:00	37	96756	107551	241	229	78483	80816	234	233	102900	111335	241	224	101855	108971	238	228	75771	112082	230	245	225	229	238	243	103356	232	221	234	79100	236	235	231	89372	230	274	230	67466	220	219	226	108868	219	234	253	241	233	227
	02:10:00	37	97314	107339	238	234	79543	82040	240	242	102901	111237	243	227	101944	108441	244	238	75888	112019	216	223	224	242	246	237	103297	250	233	233	81866	211	232	227	93687	238	261	230	71253	228	247	223	109546	236	233	226	235	243	248
	02:15:00	37	96754	107565	237	244	80258	83205	237	228	102838	111377	215	224	102103	108989	248	226	76396	112505	216	237	229	222	228	248	103673	240	242	232	84210	236	230	237	97687	229	249	237	74997	237	231	227	110328	231	245	226	225	246	232
	02:20:00	37.1	96690	107374	228	222	81130	83965	239	244	102851	111740	232	225	101756	108637	237	219	76820	112308	229	241	238	242	228	231	103458	244	221	245	86967	225	220	236	101146	228	261	227	77946	225	235	234	110229	247	239	232	228	242	232
	02:25:00	37	96037	107437	231	232	82576	84794	236	232	102502	112104	254	250	101231	108930	222	238	76878	113119	223	242	224	238	230	246	102986	229	228	222	88899	227	223	221	103513	236	250	241	81547	240	214	218	111174	237	234	258	240	233	231
	02:30:00	37	95715	106967	232	236	83095	85585	228	235	103048	111266	228	239	101756	108841	233	232	76814	112565	217	248	215	257	229	229	102308	228	247	218	91438	218	242	227	106510	220	265	232	84405	248	231	220	111234	244	234	239	230	225	247
	02:35:00	37	95760	107464	245	233	83828	86901	234	225	103528	111330	225	234	101916	108580	232	217	76670	112770	224	247	249	242	229	228	102138	244	229	238	93153	231	247	251	108795	226	267	249	87640	229	235	241	111345	245	219	227	252	218	238
	02:40:00	37.1	95209	107245	232	231	84264	87118	231	231	102959	110740	232	238	101499	109015	242	256	77042	113328	240	249	242	249	236	235	102223	243	238	225	94687	231	217	228	110804	235	260	222	89775	230	223	218	111085	256	241	229	225	235	224
	02:45:00	37	95013	106856	232	237	85125	87613	225	231	102739	111210	235	244	101605	108657	240	231	77258	113703	216	245	239	249	229	242	101534	242	236	231	96282	214	240	249	111990	240	259	222	91842	230	244	211	111098	230	223	226	233	249	226
	02:50:00	37.1	94563	106765	237	227	85554	88574	236	225	102679	111399	253	223	101686	108699	235	219	77326	113632	221	228	243	241	245	226	101251	235	227	227	97472	220	230	234	113126	234	256	224	93737	239	226	236	111213	213	227	227	225	221	228
	02:55:00	37	94288	107165	222	246	86377	88953	228	239	102797	111747	247	234	101682	109178	255	235	77293	113847	222	233	241	246	230	229	101087	241	236	245	98279	231	217	220	114486	247	245	235	96282	229	229	239	111095	213	227	235	217	225	236
	03:00:00	37	94230	107166	231	236	86635	89546	224	239	102623	111584	240	218	101570	109122	223	240	77099	113913	224	231	228	228	226	239	100994	231	226	231	99059	248	235	242	115858	218	259	233	97769	227	231	231	111874	239	225	225	239	232	234
485528
	Time	T° 485,528	M1	M2	M3	M4	M5	M6	M7	M8	M9	M10	M11	M12	M13	M14	M15	M16	M17	M18	M19	M20	M21	M22	M23	M24	N1	N2	N3	N4	N5	N6	N7	N8	N9	N10	N11	N12	N13	N14	N15	N16	N17	N18	N19	N20	N21	N22	N23
	00:00:00	37	1417	1436	1483	1468	1455	1452	1437	1456	1520	1597	1419	1540	1411	1464	1511	1509	1553	1541	1394	1349	237	232	244	237	958	237	1390	241	1297	276	1384	249	1407	233	1398	261	1327	252	1287	257	1392	263	1297	255	222	250	254
	00:05:00	37	1555	1398	1391	1320	1275	1298	1257	1235	1328	1392	1289	1387	1375	1354	1397	1381	1326	1363	1317	1298	233	228	233	243	1067	249	1380	250	1135	243	1206	240	1272	242	1243	243	1203	228	1170	238	1245	237	1184	245	234	236	245
	00:10:00	37.1	1908	1709	1825	1723	1265	1252	1235	1237	1492	1506	1459	1563	1479	1502	1569	1640	1468	1469	1532	1570	219	225	227	241	1394	246	1933	231	1149	240	1176	241	1407	238	1423	232	1403	236	1427	238	1427	235	1408	226	227	234	238
	00:15:00	37	2398	2140	4975	4276	1327	1320	1402	1372	1709	1777	1841	2000	1724	1775	2844	2577	1644	1711	3095	3477	210	222	203	238	1728	238	5660	218	1186	231	1366	220	1782	237	1849	237	1763	225	1989	214	1658	240	2885	247	223	237	225
	00:20:00	37	2943	2641	16521	14029	1410	1430	2141	2227	1995	2043	2914	3256	1996	2128	7566	5941	1932	1972	8919	9718	238	231	220	247	2178	241	17781	211	1297	227	1985	227	2087	229	3073	231	2158	228	3208	214	1914	229	8277	242	221	229	242
	00:25:00	36.9	3709	3305	36349	32948	1470	1446	3758	3819	2301	2238	5834	6443	2199	2415	17078	13989	2194	2227	20196	21041	218	217	218	233	2540	230	38385	224	1340	220	3319	223	2290	215	5955	204	2472	223	6086	206	2138	232	18462	222	241	222	235
	00:30:00	37	5186	4419	57827	54564	1525	1529	5704	5894	2414	2452	11307	12521	2478	2722	30077	26890	2365	2453	34362	35044	223	221	217	245	3004	225	60176	230	1459	202	5168	207	2499	215	11395	199	2796	212	11235	233	2338	235	31236	215	227	225	230
	00:35:00	37	7299	6137	75881	72914	1578	1621	7882	8088	2542	2543	18724	20784	2771	2961	44284	42526	2614	2749	48557	48844	234	223	214	233	3652	226	77922	223	1521	217	7126	219	2681	227	18841	205	2994	213	19184	226	2545	214	44942	237	240	228	251
	00:40:00	37	10357	8654	88646	86212	1639	1683	9918	10148	2728	2609	27613	31006	3194	3214	57156	58452	2869	3017	61813	61894	231	242	203	239	4323	227	90629	230	1642	219	8887	210	2802	217	27656	229	3211	230	29647	212	2831	218	57489	223	223	214	230
	00:45:00	37	14197	11873	97726	95255	1767	1780	11902	12246	2829	2775	36610	41467	3661	3576	68883	73263	3208	3294	72877	72536	212	228	230	223	5318	218	98956	224	1644	227	10889	224	2975	230	36447	195	3473	222	41498	213	3046	213	68437	213	242	219	228
	00:50:00	37	18804	15941	102953	101631	1885	1880	13731	13937	3007	3014	45216	50755	4396	3981	77973	85783	3608	3652	82324	81538	225	223	224	233	6361	219	104439	212	1713	213	12315	200	3101	210	45053	230	3687	225	53393	221	3452	239	77189	210	226	213	243
	00:55:00	37	23958	20481	105969	104282	1982	1975	15486	15761	3128	3137	52786	59995	5174	4429	84586	95175	4015	4105	89924	88786	230	229	232	236	7719	226	106701	237	1812	212	14094	207	3191	230	53256	214	3925	226	64640	212	3823	219	83793	222	229	223	246
	01:00:00	37	29523	25981	108009	106589	2218	2152	17180	17291	3399	3402	59571	67976	6201	5049	89455	102889	4622	4648	95621	94272	218	233	226	247	9196	220	109195	228	1899	229	15906	221	3384	231	60220	228	4124	229	75346	210	4234	219	89771	214	241	223	242
	01:05:00	37	35310	31643	108786	107403	2312	2334	18957	18987	3664	3581	66033	74658	7191	5662	93362	108575	5170	5307	99797	98332	223	238	239	233	10892	232	110128	194	1985	226	17356	224	3585	219	66905	227	4420	216	83593	229	4821	218	93861	215	227	217	230
	01:10:00	37.1	41167	37804	108767	107868	2475	2548	20379	20430	3951	3958	71466	81021	8552	6286	96210	112634	6002	6170	103377	101518	213	217	222	225	12697	235	110261	217	2120	225	19136	211	3726	216	72253	225	4618	213	91079	218	5439	222	96893	222	233	226	241
	01:15:00	37	47024	44110	109455	108947	2698	2770	21844	22147	4160	4331	75610	86542	9941	7223	98207	115339	6842	6827	105169	103434	229	229	215	235	14697	220	111055	226	2231	212	20741	231	4045	210	77438	229	4981	246	96782	228	6110	228	98524	228	235	219	241
	01:20:00	37	52782	50320	109163	108692	2979	2958	23468	23541	4593	4682	79645	90564	11383	8237	99136	117376	7785	7689	106873	105099	233	250	235	229	16810	241	110502	221	2331	235	22265	229	4315	229	81455	231	5163	217	100647	229	6774	239	100693	224	222	213	230
	01:25:00	37.1	58070	55947	108988	108527	3208	3168	24956	24828	5030	5215	82894	94786	12856	9162	100226	118811	8693	8791	108262	106279	226	245	220	245	19157	235	110786	210	2471	217	23878	240	4554	226	85443	217	5477	221	104479	226	7556	220	101272	223	218	230	240
	01:30:00	37	63153	61733	109778	107780	3444	3499	26146	26177	5405	5565	85511	97774	14430	10325	100938	119869	9860	9820	108402	106390	225	225	230	239	21074	243	110564	222	2618	208	25513	227	4822	232	88156	237	5782	217	106566	228	8515	213	101711	235	229	229	230
	01:35:00	37	67536	67036	109669	108395	3726	3774	27496	27412	6027	6148	88131	100598	16115	11722	101455	120052	11075	10990	108421	106337	233	234	236	232	23418	241	111137	221	2802	232	27080	223	5235	219	91281	245	6122	233	108306	227	9502	227	103586	218	222	219	234
	01:40:00	37	72015	72254	109663	108747	3928	4091	28951	28677	6499	6906	90008	103251	17811	13036	101221	120605	12211	12340	109294	107313	241	237	242	235	25860	228	111186	243	2972	221	28350	226	5552	213	92712	232	6463	238	109952	230	10617	229	102796	229	230	213	238
	01:45:00	37	76135	77017	109570	108439	4277	4353	30335	29671	7075	7503	91748	104790	19516	14425	101681	121148	13495	13321	109235	107248	218	240	248	251	28160	233	111217	223	3114	216	30109	217	6113	219	94915	225	6763	214	110939	230	11702	225	103247	243	247	234	238
	01:50:00	37	79539	81258	110129	107724	4503	4610	31094	30996	7691	8059	92913	106427	21342	15858	101392	121029	14911	14764	109565	107128	230	226	229	234	30679	231	110924	216	3353	246	31454	227	6428	243	96314	224	7101	224	111606	210	13025	236	103329	224	222	223	242
	01:55:00	37	82256	85578	109745	108529	4706	4874	32459	31961	8413	8806	94584	107973	22988	17329	101551	121130	16156	16149	109902	107138	239	229	233	249	32919	236	111037	233	3455	224	32804	218	6968	219	98069	200	7480	228	112154	234	13947	231	103253	239	224	243	220
	02:00:00	37.1	84640	88536	109872	108272	5105	5143	33673	32595	9156	9678	95862	109123	24713	18675	101597	120731	17455	17476	108918	107337	218	229	237	237	35413	241	111243	217	3656	223	34027	239	7481	226	98985	224	7840	220	112152	231	15197	221	103583	219	257	232	235
	02:05:00	37	87311	91627	109074	108344	5277	5303	34672	33646	9857	10323	96154	109949	26510	20336	101595	121371	18888	18828	109668	107354	243	216	230	238	37314	228	111032	225	3852	225	35344	222	7973	247	99981	220	8404	222	112071	222	16515	237	103191	242	240	231	231
	02:10:00	37	89485	94053	109288	108207	5569	5736	35546	34569	10632	11175	97280	110925	27990	22184	101337	120632	20551	20132	109658	107117	224	235	240	235	39427	226	111002	226	4053	246	36283	232	8492	238	100326	225	8635	244	112901	234	17745	243	102971	226	233	219	244
	02:15:00	37	91140	96026	109109	108021	5821	5932	36453	35393	11458	12020	97769	111859	29644	23532	101347	120856	21788	21617	109262	107444	215	213	236	230	41346	249	110828	221	4247	209	37429	244	9159	238	101747	226	9006	225	112470	236	19018	240	103622	239	229	237	223
	02:20:00	37.1	92807	98359	109707	107587	6135	6216	37181	35893	12267	12728	98492	111951	31466	25097	101964	121398	23355	23007	109800	108254	233	248	254	241	43519	233	111301	236	4467	210	38927	236	9607	243	102189	224	9474	219	112541	229	20312	253	102843	222	224	232	238
	02:25:00	37	93973	99935	109641	108272	6273	6395	38097	36698	13217	13789	98668	112661	33122	26581	101770	120749	24756	24429	109494	107440	240	250	227	227	45394	250	111137	230	4741	235	39691	226	10391	238	102939	231	9925	233	113048	236	21578	231	103470	246	235	217	234
	02:30:00	37	95032	101714	109243	108139	6661	6702	38795	37399	14155	14496	99439	113390	34734	28698	102176	121006	26137	25861	111213	107251	232	227	233	257	47122	225	111236	212	4926	234	40822	221	10936	223	102425	237	10365	230	112923	227	23024	232	103851	240	226	214	229
	02:35:00	37	95807	102389	109467	108559	6774	6843	39429	38023	14960	15626	99632	113513	36227	29983	101408	120663	27648	27506	111951	107657	240	230	247	224	48418	238	111707	214	5071	228	41615	223	11641	227	103210	232	10982	219	113214	240	24227	239	103610	230	233	210	233
	02:40:00	37.1	96819	103359	109349	108079	7031	7133	39955	38688	15765	16359	99994	113908	37713	31798	101627	120709	29203	28602	111206	107372	223	243	238	237	50225	241	110990	208	5286	237	42518	232	12409	231	103800	227	11381	236	112771	245	25672	231	103696	228	228	219	235
	02:45:00	37	96602	104466	109297	107760	7154	7366	40920	39279	16656	17541	99632	114596	39522	33266	101568	121156	30471	30188	110873	107770	238	227	237	230	51593	252	111028	237	5642	243	43305	238	13052	221	103294	212	11968	252	112988	222	26801	235	103594	247	232	229	232
	02:50:00	37.1	98115	105039	109082	108457	7564	7659	41043	39807	17532	18227	99936	114243	40722	35006	101591	120227	31744	31473	110960	107505	226	226	216	233	53181	232	111301	214	5777	202	44129	219	13915	226	103739	231	12473	238	113109	231	27933	226	103656	234	237	219	236
	02:55:00	37	98356	105747	109323	107645	7818	7918	41657	40232	18218	19393	100674	114812	42436	36861	101241	121272	33227	32958	110171	107172	225	250	224	222	54392	240	111360	246	5925	227	44967	226	14521	239	104449	223	12939	231	113032	232	29467	228	103752	226	232	215	232
	03:00:00	37	98482	106431	109387	107999	7915	8047	42618	40750	19505	20145	100268	115086	43737	38239	101590	120918	34721	34126	109580	107213	227	236	231	233	55583	238	111284	245	6220	230	45644	214	15458	225	104581	226	13552	236	112789	225	30657	241	103724	245	214	214	234
			A1	A2	A3	A4	A5	A6	A7	A8	A9	A10	A11	A12	A13	A14	A15	A16	A17	A18	A19	A20	A21	A22	A23	A24	B1	B2	B3	B4	B5	B6	B7	B8	B9	B10	B11	B12	B13	B14	B15	B16	B17	B18	B19	B20	B21	B22	B23
	3h - 10 min		97809	101094	14272	4518	29223	28537	871	873	107799	105063	2240	2478	105692	111015	2526	3691	109565	115437	5288	3921	-3	-5	-3	-4	95947	2	4657	-21	42839	-12	1175	-7	117021	-32	2745	-12	112481	1	7245	0	113123	-14	5111	-8	-2	-9	-13
			E1	E2	E3	E4	E5	E6	E7	E8	E9	E10	E11	E12	E13	E14	E15	E16	E17	E18	E19	E20	E21	E22	E23	E24	F1	F2	F3	F4	F5	F6	F7	F8	F9	F10	F11	F12	F13	F14	F15	F16	F17	F18	F19	F20	F21	F22	F23
			94654	103644	27287	25334	10914	11278	1469	1412	102143	107485	4222	3885	98759	109223	13642	13024	103687	109718	10216	10464	13	-4	5	12	98507	-7	23714	-16	14811	-7	1634	5	110381	-6	4404	-30	110455	-14	8112	-9	111469	0	8755	-13	-12	15	-3
			I1	I2	I3	I4	I5	I6	I7	I8	I9	I10	I11	I12	I13	I14	I15	I16	I17	I18	I19	I20	I21	I22	I23	I24	J1	J2	J3	J4	J5	J6	J7	J8	J9	J10	J11	J12	J13	J14	J15	J16	J17	J18	J19	J20	J21	J22	J23
			92514	105568	-19	-4	85382	88299	-1	3	101209	110243	3	-17	100010	107755	-18	22	76122	112520	-6	-26	-12	0	-1	13	99318	-15	-17	-8	97941	-3	9	-6	114534	-12	2	-6	96438	-17	-5	1	110560	6	-8	-12	5	7	4
			M1	M2	M3	M4	M5	M6	M7	M8	M9	M10	M11	M12	M13	M14	M15	M16	M17	M18	M19	M20	M21	M22	M23	M24	N1	N2	N3	N4	N5	N6	N7	N8	N9	N10	N11	N12	N13	N14	N15	N16	N17	N18	N19	N20	N21	N22	N23
			96574	104722	107562	106276	6650	6795	41383	39513	18013	18639	98809	113523	42258	36737	100021	119278	33253	32657	108048	105643	8	11	4	-8	54189	-8	109351	14	5071	-10	44468	-27	14051	-13	103158	-6	12149	0	111362	-13	29230	6	102316	19	-13	-20	-4
			1	2	3	4	5	6	7	8	9	10	11	12	13	14	15	16	17	18	19	20	21	22	23	24
	Normalized in plate format	A	97809	101094	14272	4518	29223	28537	871	873	107799	105063	2240	2478	105692	111015	2526	3691	109565	115437	5288	3921	-3	-5	-3	-4
		B	95947	2	4657	-21	42839	-12	1175	-7	117021	-32	2745	-12	112481	1	7245	0	113123	-14	5111	-8	-2	-9	-13	1
		C	98270	106432	109709	107190	44379	45226	12578	12217	110048	107375	96068	91272	90582	108578	100094	115676	110086	111410	111789	110262	-2	11	3	-6
		D	96725	0	110053	-15	50840	-7	13898	-8	112602	-27	97589	-14	109807	6	108018	-1	111802	-23	114658	2	20	19	5	-2
		E	94654	103644	27287	25334	10914	11278	1469	1412	102143	107485	4222	3885	98759	109223	13642	13024	103687	109718	10216	10464	13	-4	5	12
		F	98507	-7	23714	-16	14811	-7	1634	5	110381	-6	4404	-30	110455	-14	8112	-9	111469	0	8755	-13	-12	15	-3	17
		G	96058	103485	-1	-11	99976	105535	-14	12	107770	107053	-25	-29	98220	108059	-26	0	107999	111464	-23	-3	-25	-18	-27	-3
		H	97001	-23	10	-2	109214	-17	-15	8	113433	-15	-28	-4	99147	-4	-11	-22	109543	9	11	1	-7	-4	-8	-20
		I	92514	105568	-19	-4	85382	88299	-1	3	101209	110243	3	-17	100010	107755	-18	22	76122	112520	-6	-26	-12	0	-1	13
		J	99318	-15	-17	-8	97941	-3	9	-6	114534	-12	2	-6	96438	-17	-5	1	110560	6	-8	-12	5	7	4	7
		K	95308	106546	5	-1	13350	13462	5	-5	35355	35014	-27	2	95090	93247	-16	12	99865	106093	-6	13	-16	7	-4	11
		L	42420	-23	-5	-14	8543	0	-2	-9	32665	-10	-34	1	26865	-8	-25	15	89069	19	15	8	-10	13	9	3
		M	96574	104722	107562	106276	6650	6795	41383	39513	18013	18639	98809	113523	42258	36737	100021	119278	33253	32657	108048	105643	8	11	4	-8
		N	54189	-8	109351	14	5071	-10	44468	-27	14051	-13	103158	-6	12149	0	111362	-13	29230	6	102316	19	-13	-20	-4	16
		O	2821	3426	3325	3937	1229	1168	1009	850	2052	2045	2120	2393	2213	3137	2417	3378	2223	2394	3222	3132	-24	17	27	5
		P	3515	2	3984	-32	1424	23	1726	-9	2909	-13	2294	2	4432	2	6199	19	2451	2	3282	28	-2	27	5	13
	Average by replicates in plate format		1	2	3	4	5	6	7	8	9	10	11	12	13	14	15	16	17	18	19	20	21	22	23	24
		A	98283.3	2606.08	7815.67	5591.78	33533	8066.53	973	174.94	109961	6265.31	2487.67	252.639	109729	3572.44	4487.33	2458.22	112708	2957.88	4773.33	743.429	-3.33333	1.52753	-6.66667	5.50757
		B
		C	100476	5215.86	108984	1563.14	46815	3511.38	12897.7	884.918	110008	2613.73	94976.3	3296.96	102989	10762.3	107929	7791.38	111099	899.194	112236	2231.88	9.66667	11.0604	0.666667	5.85947
		D
		E	98935	4510.26	25445	1789.08	12334.3	2152.56	1505	115.295	106670	4179.08	4170.33	263.329	106146	6426.63	11592.7	3030.14	108291	4082.45	9811.67	923.463	-1	12.7671	4.66667	7.50555
		F
		G	98848	4043.35	-0.666667	10.504	104908	4650.77	-5.66667	15.308	109419	3494.95	-27.3333	2.08167	101809	5432.76	-12.3333	13.0512	109669	1735.91	-5	17.088	-16.6667	9.07377	-12.6667	12.6623
		H
		I	99133.3	6528.96	-13.3333	8.14453	90540.7	6572.74	3.66667	5.03322	108662	6801.73	-4	11.2694	101401	5785.31	-0.333333	20.4042	99734	20472.1	-13.3333	11.0151	-2.33333	8.73689	5.33333	7.0946
		J
		K	81424.7	34243.2	-0.333333	5.03322	11785	2808.21	-0.666667	5.1316	34344.7	1464.59	-19.6667	19.0875	71734	38868.6	-9.66667	19.2959	98342.3	8613.54	7.33333	11.5902	-6.33333	11.9304	5.33333	8.14453
		L
		M	85161.7	27130.7	107730	1544.34	6172	956.246	41788	2502.2	16901	2487.94	105163	7559.2	30381.3	16029.2	110220	9679.13	31713.3	2171.18	105336	2878.33	2	13.0767	-2.66667	6.1101
		N
		O	3254	377.62	3748.67	367.658	1273.67	133.717	1195	466.681	2335.33	496.822	2269	138.206	3260.67	1114.66	3998	1965.75	2356	118.655	3212	75.4983	-3	20.5183	12.3333	12.7017
		P
			Mean	S.D.	Mean	S.D.	Mean	S.D.	Mean	S.D.	Mean	S.D.	Mean	S.D.	Mean	S.D.	Mean	S.D.	Mean	S.D.	Mean	S.D.	Mean	S.D.	Mean	S.D.
			A1	A2	A3	A4	A5	A6	A7	A8	A9	A10	A11	A12	A13	A14	A15	A16	A17	A18	A19	A20	A21	A22	A23	A24	B1	B2	B3	B4	B5	B6	B7	B8	B9	B10	B11	B12	B13	B14	B15	B16	B17	B18	B19	B20	B21	B22	B23
	1h - 10 min		102216	103048	3669	2622	14828	14994	450	432	85043	82519	1498	1530	95623	98876	1790	2141	94525	99934	1880	1848	17	16	-18	-34	100971	49	2800	-22	12816	-25	503	-7	69367	-47	1601	6	37787	-26	2752	7	96723	-17	2085	-14	-1	12	1
			E1	E2	E3	E4	E5	E6	E7	E8	E9	E10	E11	E12	E13	E14	E15	E16	E17	E18	E19	E20	E21	E22	E23	E24	F1	F2	F3	F4	F5	F6	F7	F8	F9	F10	F11	F12	F13	F14	F15	F16	F17	F18	F19	F20	F21	F22	F23
			90446	94692	3955	3756	5607	5929	475	463	70353	75152	1503	1358	74169	86542	2224	2595	69325	73766	1761	1841	-6	-3	-7	20	97534	173	3709	-23	6939	-29	572	-37	29097	-4	1610	-20	72770	-25	2639	-18	80101	-31	1840	-9	-13	-8	3
			I1	I2	I3	I4	I5	I6	I7	I8	I9	I10	I11	I12	I13	I14	I15	I16	I17	I18	I19	I20	I21	I22	I23	I24	J1	J2	J3	J4	J5	J6	J7	J8	J9	J10	J11	J12	J13	J14	J15	J16	J17	J18	J19	J20	J21	J22	J23
			83665	88235	-20	-17	39605	40876	12	-11	56282	44861	-5	-17	75790	55688	-7	10	42594	62926	-9	-27	-24	12	11	33	74928	-19	-5	-12	22807	-24	22	-29	15728	5	-13	-16	10961	-25	-17	-5	59718	-15	-16	-11	14	-4	13
			M1	M2	M3	M4	M5	M6	M7	M8	M9	M10	M11	M12	M13	M14	M15	M16	M17	M18	M19	M20	M21	M22	M23	M24	N1	N2	N3	N4	N5	N6	N7	N8	N9	N10	N11	N12	N13	N14	N15	N16	N17	N18	N19	N20	N21	N22	N23
			27615	24272	106184	104866	953	900	15945	16054	1907	1896	58112	66413	4722	3547	87886	101249	3154	3179	94089	92702	-1	8	-1	6	7802	-26	107262	-3	750	-11	14730	-20	1977	-7	58797	-4	2721	-7	73919	-28	2807	-16	88363	-12	14	-11	4
			1	2	3	4	5	6	7	8	9	10	11	12	13	14	15	16	17	18	19	20	21	22	23	24
	Normalized in plate format	A	102216	103048	3669	2622	14828	14994	450	432	85043	82519	1498	1530	95623	98876	1790	2141	94525	99934	1880	1848	17	16	-18	-34
		B	100971	49	2800	-22	12816	-25	503	-7	69367	-47	1601	6	37787	-26	2752	7	96723	-17	2085	-14	-1	12	1	-6
		C	100649	103161	101138	97419	20556	21304	3656	3807	71790	69193	24959	24342	73363	86639	71169	72442	84732	86617	75003	75903	-8	-13	6	4
		D	98296	67	99622	-39	18299	-20	2612	-18	61844	-26	22995	-22	80336	-9	21532	-4	82845	-36	72096	-5	-4	-2	5	11
		E	90446	94692	3955	3756	5607	5929	475	463	70353	75152	1503	1358	74169	86542	2224	2595	69325	73766	1761	1841	-6	-3	-7	20
		F	97534	173	3709	-23	6939	-29	572	-37	29097	-4	1610	-20	72770	-25	2639	-18	80101	-31	1840	-9	-13	-8	3	27
		G	88488	89306	-17	1	47003	50138	-20	1	74527	73593	-20	-19	83794	45312	-41	-7	69027	71212	-33	-13	-17	-28	3	1
		H	66212	-20	-27	-23	40720	-21	7	-16	50034	-16	-19	-3	12082	-6	-14	-15	64873	-6	-3	-7	-14	-9	-22	-23
		I	83665	88235	-20	-17	39605	40876	12	-11	56282	44861	-5	-17	75790	55688	-7	10	42594	62926	-9	-27	-24	12	11	33
		J	74928	-19	-5	-12	22807	-24	22	-29	15728	5	-13	-16	10961	-25	-17	-5	59718	-15	-16	-11	14	-4	13	-10
		K	48658	23718	-14	-5	1673	1649	-22	-11	3037	3029	-15	-13	25928	10719	-23	21	14062	12781	-17	13	-26	-4	4	17
		L	6829	-46	-6	7	991	-7	-46	-14	2839	-10	-11	4	3412	-5	-26	-21	7753	-2	14	-23	-22	-7	11	16
		M	27615	24272	106184	104866	953	900	15945	16054	1907	1896	58112	66413	4722	3547	87886	101249	3154	3179	94089	92702	-1	8	-1	6
		N	7802	-26	107262	-3	750	-11	14730	-20	1977	-7	58797	-4	2721	-7	73919	-28	2807	-16	88363	-12	14	-11	4	27
		O	2052	2216	2215	2568	500	577	512	385	1288	1209	1284	1375	1549	2000	1595	1974	1342	1467	1734	1619	-10	33	23	21
		P	1982	6	2514	-21	633	-1	804	1	1502	1	1279	-6	2055	0	2452	10	1365	-12	1631	13	-6	21	16	-7
	Average by replicates in plate format		1	2	3	4	5	6	7	8	9	10	11	12	13	14	15	16	17	18	19	20	21	22	23	24
		A	102078	1045.32	3030.33	560.216	14212.7	1212.39	461.667	36.9098	78976.3	8417.07	1543	52.7162	77428.7	34369.2	2227.67	486.821	97060.7	2720.26	1937.67	128.594	10.6667	10.116	-17	17.5214
		B
		C	100702	2432.93	99393	1870.05	20053	1564.37	3358.33	650.738	67609	5158.73	24098.7	1004.36	80112.7	6640.82	55047.7	29032.4	84731.3	1886	74334	1989.72	-8.33333	4.50925	5	1
		D
		E	94224	3567.1	3806.67	130.592	6158.33	694.983	503.333	59.769	58200.7	25318.5	1490.33	126.477	77827	7579.76	2486	227.963	74397.3	5415.67	1814	45.9021	-7.33333	5.1316	5.33333	13.6504
		F
		G	81335.3	13103.6	-14.3333	14.1892	45953.7	4795.88	-4	14.1774	66051.3	13879.3	-19.3333	0.57735	47062.7	35888	-20.6667	17.9536	68370.7	3220.06	-16.3333	15.2753	-19.6667	7.37111	-6	13.8924
		H
		I	82276	6761.36	-14	7.93725	34429.3	10085.3	7.66667	16.9214	38957	20911.7	-11.6667	6.1101	47479.7	33184.8	-4.66667	13.6504	55079.3	10930.9	-17.3333	9.07377	0.666667	21.3854	19	12.1655
		J
		K	26401.7	21043.2	-8.33333	4.93288	1437.67	387.011	-26.3333	17.8979	2968.33	112.077	-13	2	13353	11486.8	-9.33333	26.3122	11532	3334.8	3.33333	17.6163	-17.3333	11.7189	10.6667	6.50641
		L
		M	19896.3	10606.5	106104	1200	867.667	105.292	15576.3	734.97	1926.67	43.9356	61107.3	4607.59	3663.33	1005.56	87684.7	13666.1	3046.67	207.933	91718	2987.13	7	7.54983	3	3.60555
		N
		O	2083.33	120.106	2432.33	190.143	570	66.7757	567	214.846	1333	151.595	1312.67	54.0401	1868	277.627	2007	429.452	1391.33	66.5307	1661.33	63.2166	5.66667	23.7557	20	3.60555
		P
			Mean	S.D.	Mean	S.D.	Mean	S.D.	Mean	S.D.	Mean	S.D.	Mean	S.D.	Mean	S.D.	Mean	S.D.	Mean	S.D.	Mean	S.D.	Mean	S.D.	Mean	S.D.
[truncated: 49 more columns]

## Sheet: Fig 2c
Detection reaction
	Assay		LASV-IV
		1	2	3	4	5	6	7	8	9	10	11	12
	A		EBOV
	B		MB
	C		LASV
	D		H20
	E		Positive ctrl
	F
	G
	H
Software Version	3.03.14
Experiment File Path:	C:\Users\User\Google Drive\Wetlab_Shared\Users\Kayla\28Jan18_AZL_LASV_SL NG CL3_Cross reactivity.xpt
Protocol File Path:	C:\Users\Public\Documents\Protocols\green_kinetic_3h.prt
Plate Number	Plate 1
Date	2018-01-28
Time	18:16:24
Reader Type:	Cytation5
Reader Serial Number:	1707121
Reading Type	Reader
Procedure Details
Plate Type	Corning 384 Low volume flat bottom
Well Selection	Runtime
Eject plate on completion
Set Temperature	Setpoint 37°C, Gradient 1 °C
	Preheat before moving to next step
Start Kinetic	Runtime 3:00:00 (HH:MM:SS), Interval 0:05:00, 37 Reads
Read	Fluorescence Endpoint
	Full Plate
	Filter Set 1
	Excitation: 485/20, Emission: 528/20
	Optics: Top, Gain: extended
	Light Source: Xenon Flash, Lamp Energy: High, Extended Dynamic Range
	Read Speed: Normal, Delay: 100 msec, Measurements/Data Point: 10
	Read Height: 10.5 mm
End Kinetic
485528
	Time	T° 485,528	A1	A2	A3	A4	A5	A6	A7	A8	A9	A10	A11	A12	A13	A14	A15	A16	A17	A18	A19	A20	A21	A22	A23	A24	B1	B2	B3	B4	B5	B6	B7	B8	B9	B10	B11	B12	B13	B14	B15	B16	B17	B18	B19	B20	B21	B22	B23
	00:00:00	37	1899	1940	1994	1795	1797	1935	1994	1992	1837	1914	2113	1991	1966	1826	1878	1766	1986	1798	362	387	399	417	411	402	1854	416	1907	407	1950	431	2064	410	1879	373	1924	427	1794	435	1947	398	1967	419	391	405	389	410	403
	00:05:00	37	1886	1747	1830	1699	1772	1750	1718	1697	1754	1716	2205	1863	2025	1881	1839	1893	2059	1831	362	380	399	366	353	375	1636	378	1749	396	1750	429	1763	381	1721	376	1846	389	1657	404	1878	403	1919	390	361	375	379	407	415
	00:10:00	37	1877	1870	1735	1660	1671	1701	1733	1683	1784	1892	2360	2175	2403	2210	2215	2066	2471	2386	388	373	372	372	356	375	1845	399	1617	307	1644	440	1635	382	1803	371	2048	365	2093	366	2113	331	2410	402	381	383	396	353	363
	00:15:00	37.1	2164	2160	1924	1653	1712	1698	1786	1749	2141	2163	2601	2410	3046	2915	2692	2596	3176	3094	361	337	388	367	369	320	2082	405	1711	372	1646	414	1674	391	2094	356	2315	362	2522	357	2627	358	3058	367	382	350	371	380	366
	00:20:00	37	2335	2435	1731	1745	1782	1719	1729	1776	2316	2406	2606	2442	3859	3550	3103	2935	3919	3730	359	368	350	341	334	385	2353	351	1668	361	1692	395	1711	355	2347	361	2540	350	3071	381	3110	337	3671	374	348	355	365	396	345
	00:25:00	37	2599	2611	1921	1737	1748	1645	1856	1835	2432	2565	2717	2483	4471	4376	3437	3330	4644	4253	323	349	381	359	371	359	2554	359	1741	343	1712	403	1715	365	2378	336	2578	342	3826	352	3448	310	4202	353	352	322	368	334	410
	00:30:00	37.1	2801	2808	1861	1838	1717	1770	1814	1849	2597	2650	2621	2673	5230	4981	3725	3672	5305	4693	348	354	376	335	333	350	2615	346	1792	342	1707	431	1741	356	2546	385	2672	368	4525	353	3890	348	4903	384	375	352	386	359	385
	00:35:00	37	2793	2899	1962	1847	1756	1762	1814	1840	2760	2699	2858	2631	5870	5590	4085	3921	5767	5336	361	330	344	358	345	345	2861	373	1939	366	1757	413	1830	384	2671	397	2777	315	4976	377	4080	379	5550	402	368	350	378	341	322
	00:40:00	37	2927	2962	2041	1906	1800	1803	1833	1818	2708	2833	2894	2694	6414	6109	4519	4332	6342	5886	337	374	339	364	360	340	2956	342	1968	344	1794	420	1916	352	2739	390	2754	381	5406	408	4474	344	5859	335	372	360	351	358	363
	00:45:00	37	2981	3072	2007	1923	1863	1849	1837	1878	2782	2843	2701	2647	6621	6477	4755	4604	6732	6176	356	378	329	317	362	349	2901	351	2014	394	1848	432	1782	373	2778	353	2838	376	5782	369	4682	372	6401	365	347	317	351	396	376
	00:50:00	37	3155	3209	1980	1995	1848	1782	1874	1844	2867	2918	2856	2724	7164	6779	4865	4885	7194	6619	349	375	380	345	335	350	3059	360	2059	377	1838	425	1873	361	2918	363	2813	334	6074	366	4962	358	6976	374	364	347	375	350	354
	00:55:00	37	3161	3232	2052	1953	1876	1860	1936	1981	2923	2900	2955	2667	7354	6963	5227	4989	7520	6982	357	348	369	328	394	334	3092	353	2027	330	1898	385	1865	386	2874	357	2821	374	6273	391	5348	353	7031	350	348	310	344	318	379
	01:00:00	37	3285	3314	2150	2001	1869	1836	1992	1969	3010	2897	2912	2704	7720	7423	5411	5323	7916	7201	346	375	336	351	370	342	3233	391	2098	377	1812	381	1878	352	2961	371	2953	350	6709	362	5567	316	7510	344	377	349	350	330	324
	01:05:00	37	3231	3370	2088	2058	1922	1940	1956	1951	3006	3043	2891	2861	7994	7635	5588	5428	8144	7601	360	329	324	308	312	351	3239	350	2084	349	1939	410	2014	332	3143	377	2910	347	6892	396	5656	365	7829	380	350	358	356	345	360
	01:10:00	37.1	3301	3286	2127	2120	1913	1866	2013	2011	3026	3056	2854	2792	8228	7852	5980	5619	8604	7855	352	347	353	346	336	336	3373	342	2168	363	1990	392	1942	374	2975	398	2937	365	7224	356	5991	367	8083	362	381	365	348	359	388
	01:15:00	37	3341	3412	2220	2076	2011	1897	2070	2046	3130	2974	3035	2799	8418	7993	6084	5843	9014	8173	330	330	349	308	358	352	3460	382	2288	378	1902	412	1906	363	3145	353	3024	345	7439	367	6143	340	8433	363	382	359	380	348	394
	01:20:00	37	3385	3550	2202	2144	2013	1934	2029	1987	3067	3059	2953	2786	8680	8111	6265	6039	8941	8277	329	333	321	397	357	364	3534	380	2289	351	2051	395	2038	381	3184	343	3037	366	7523	367	6487	346	8457	356	352	329	332	339	339
	01:25:00	37	3496	3551	2148	2188	1962	1910	2071	1999	3258	3236	2985	2803	8748	8442	6443	6172	9247	8475	317	354	354	343	338	327	3502	359	2271	369	2037	369	2062	393	3106	373	2967	337	7789	376	6751	355	8975	355	380	353	338	338	352
	01:30:00	37	3552	3481	2321	2230	2016	2079	2067	2039	3167	3324	2917	2843	9154	8609	6622	6424	9489	8823	356	347	377	318	371	346	3607	339	2320	336	2084	408	2043	363	3273	368	3092	353	7802	368	6947	348	9191	338	358	363	351	368	359
	01:35:00	37	3457	3513	2233	2179	2010	1975	2167	2110	3310	3246	3135	2852	9178	8747	6746	6620	9671	9204	368	318	317	341	326	338	3610	366	2416	367	2088	393	2051	338	3293	369	3050	341	8030	336	7099	357	9442	337	406	344	327	369	341
	01:40:00	37.1	3467	3580	2325	2193	2042	1949	2134	2096	3200	3208	3053	2860	9377	8766	6939	6718	10030	9360	344	358	330	346	348	347	3721	352	2509	382	2120	380	1987	355	3227	366	3144	339	8165	343	7200	366	9654	331	358	358	339	349	365
	01:45:00	37.1	3597	3664	2403	2304	1984	2080	2054	2208	3225	3243	3089	2942	9316	8951	7238	7081	10230	9492	356	378	349	309	312	344	3700	360	2457	355	2092	414	2110	360	3350	350	3140	378	8244	352	7422	357	9824	342	369	368	362	381	346
	01:50:00	37	3641	3663	2331	2233	2026	1987	2174	2182	3305	3331	3212	2974	9693	9120	7283	7192	10312	9814	334	324	337	342	324	336	3782	359	2422	364	2166	376	2038	370	3226	381	3108	341	8340	357	7690	363	10062	398	340	323	367	376	361
	01:55:00	37.1	3673	3798	2377	2268	2052	2008	2113	2161	3382	3301	2994	2949	9620	9367	7351	7203	10684	9878	376	339	387	323	330	322	3846	353	2548	358	2136	369	2092	359	3358	388	3057	349	8608	348	7663	405	10353	335	367	360	337	329	338
	02:00:00	37	3774	3821	2366	2326	2114	2094	2164	2215	3337	3301	3127	2955	9974	9410	7473	7532	10840	10014	330	328	322	330	327	311	3895	358	2538	343	2097	392	2135	365	3395	387	3076	347	8756	367	8032	360	10513	344	366	360	349	344	354
	02:05:00	37	3762	3859	2338	2245	2123	2066	2159	2172	3430	3454	3206	2916	10069	9425	7951	7445	10916	10156	352	353	351	334	349	343	4035	373	2590	359	2222	397	2107	358	3368	360	3170	344	8894	355	8372	349	10459	372	351	319	352	332	343
	02:10:00	37	3707	3794	2395	2355	2142	2114	2245	2156	3428	3453	3154	3038	10166	9580	7889	7688	11185	10424	351	357	365	333	338	339	3991	364	2730	350	2237	395	2120	351	3449	368	3208	351	8759	377	8265	372	10951	367	382	353	371	329	398
	02:15:00	37	3774	3914	2503	2398	2149	2118	2244	2258	3469	3356	3299	3025	10263	9669	7985	7794	11364	10424	339	323	330	350	354	337	4082	368	2640	360	2260	378	2164	348	3529	345	3318	314	8947	376	8322	347	10925	380	332	334	334	349	336
	02:20:00	37	3696	3782	2478	2470	2070	2066	2197	2268	3494	3462	3206	3012	10209	9823	8133	7846	11695	10529	318	381	363	301	335	330	4053	366	2635	360	2263	389	2241	332	3610	363	3184	353	9258	362	8474	364	11054	367	381	348	360	364	384
	02:25:00	37	3756	3834	2571	2416	2131	2111	2245	2319	3519	3496	3311	3057	10420	9862	8319	7968	11529	10734	306	375	353	395	374	333	4134	376	2760	376	2223	403	2257	382	3551	357	3210	351	9112	349	8595	335	11369	350	371	370	352	376	369
	02:30:00	37	3787	3887	2510	2483	2089	2113	2337	2372	3513	3556	3210	3005	10680	10071	8403	8110	11978	10980	346	328	372	342	343	368	4151	356	2795	366	2216	386	2307	356	3660	343	3242	370	9439	381	8914	356	11511	366	372	361	335	398	338
	02:35:00	37	3779	3808	2482	2315	2161	2190	2307	2352	3587	3584	3175	3183	10576	10146	8454	8189	11659	11070	356	332	347	377	335	367	4177	375	2815	358	2285	407	2341	340	3530	383	3282	356	9422	377	8907	349	11593	378	378	319	323	358	400
	02:40:00	37	3744	4040	2591	2359	2112	2108	2394	2384	3461	3605	3301	3026	10476	10142	8753	8261	11943	11089	350	343	358	329	340	345	4355	360	2920	340	2392	401	2262	340	3611	392	3355	353	9511	413	9096	355	11669	336	362	357	324	352	365
	02:45:00	37	3909	3923	2587	2435	2212	2141	2409	2357	3515	3650	3154	3193	10818	10222	8760	8500	12120	11234	361	343	364	366	346	346	4308	346	2821	369	2392	412	2249	395	3746	370	3355	365	9611	386	9054	363	11927	373	365	365	348	341	389
	02:50:00	37	3880	3954	2550	2433	2213	2150	2394	2269	3611	3605	3405	3082	10959	10366	9008	8495	12161	11351	325	314	355	329	342	348	4289	392	2863	336	2361	407	2297	354	3597	349	3417	378	9651	353	9402	361	12007	343	366	367	370	342	362
	02:55:00	37	3915	3980	2591	2487	2135	2193	2448	2315	3576	3728	3362	3206	10924	10629	9059	8670	12322	11521	345	311	379	341	339	316	4326	336	2780	352	2403	415	2368	384	3690	369	3366	354	9826	352	9319	373	12085	340	344	374	326	341	366
	03:00:00	37	3816	4045	2488	2434	2133	2256	2536	2406	3628	3716	3429	3196	11122	10483	9038	8734	12407	11404	324	327	358	360	353	309	4454	379	2956	380	2424	435	2340	365	3760	365	3442	362	9782	366	9389	344	12279	361	351	340	336	354	350
485528
	Time	T° 485,528	E1	E2	E3	E4	E5	E6	E7	E8	E9	E10	E11	E12	E13	E14	E15	E16	E17	E18	E19	E20	E21	E22	E23	E24	F1	F2	F3	F4	F5	F6	F7	F8	F9	F10	F11	F12	F13	F14	F15	F16	F17	F18	F19	F20	F21	F22	F23
	00:00:00	37	2078	2012	2133	2006	2023	1965	1960	2099	1866	1983	2328	1975	2135	1827	2035	2061	1984	2009	417	430	400	372	382	382	1551	408	1724	485	1774	382	1932	422	1861	434	1845	1030	587	426	1913	370	1941	433	388	393	419	380	421
	00:05:00	37	2047	1833	1998	1748	1934	1834	1674	1894	1746	1720	2274	1896	2020	1743	1988	1904	1916	1956	415	394	392	377	392	399	1604	364	1624	471	1669	368	1633	390	1585	407	1639	1046	559	398	1839	361	1754	438	387	366	401	367	387
	00:10:00	37	7535	5263	1883	1719	1792	1785	1676	1699	1907	2033	2506	2076	2371	2084	2219	2137	2381	2398	374	377	365	331	399	389	7261	389	1477	429	1516	421	1547	434	1764	408	1913	1035	657	396	2078	364	2306	357	397	372	392	378	381
	00:15:00	37.1	27552	23661	2034	1822	1831	1730	1558	1702	4632	5084	2661	2353	2926	2516	2559	2462	3082	2983	370	367	373	371	351	371	25020	377	1601	445	1658	385	1639	385	3780	396	2268	963	709	423	2454	404	2998	366	406	388	392	387	376
	00:20:00	37	47934	47106	2779	2518	2184	2186	1597	1700	16587	17818	2784	2397	3667	3181	2852	2764	3820	3705	377	374	372	359	401	360	44545	360	2480	452	2015	381	1677	405	12011	375	2550	974	887	389	2826	354	3692	373	384	370	413	376	327
	00:25:00	37	62877	65167	4555	4501	3587	3392	1672	1854	34780	37078	2813	2532	4672	4111	3181	3042	4332	4466	366	402	381	371	365	356	60436	378	5059	427	3416	364	1676	385	29051	407	2642	937	1043	382	3184	395	4361	361	385	380	370	361	381
	00:30:00	37.1	73743	77892	7757	7803	6106	5695	1728	1736	52000	54925	2843	2565	6236	5543	3416	3349	5048	5146	385	397	388	375	367	367	71287	342	9392	419	6218	360	1730	375	48229	399	2808	969	1318	364	3561	378	5005	383	355	343	393	380	365
	00:35:00	37	82514	88235	12557	12461	9523	9086	1693	1828	65944	68891	2938	2627	9121	7971	3617	3638	5523	5421	408	381	365	352	357	354	79438	363	15034	416	10476	391	1697	357	63850	375	2923	946	1786	400	3750	406	5688	383	356	376	362	368	357
	00:40:00	37	88345	95617	18027	18334	14112	13769	1708	1776	76604	80931	2959	2688	13302	11388	4074	3760	6010	6031	384	407	372	355	343	353	86623	387	21988	391	15396	381	1767	366	76796	373	2886	939	2510	361	4025	358	5840	376	367	399	374	377	409
	00:45:00	37	93014	100968	24854	25214	19551	19383	1792	1812	85423	88924	2847	2649	18875	16603	4169	4142	6622	6422	362	409	382	349	374	356	92378	381	30178	401	21168	378	1791	367	87129	376	2938	946	3454	384	4328	376	6398	382	358	377	391	377	361
	00:50:00	37	97894	107047	33327	33284	25394	25387	1734	1859	91880	96104	2946	2597	25757	22503	4321	4291	7178	6959	344	374	350	349	355	383	96443	357	38331	382	27731	359	1788	341	95158	383	2897	973	4599	362	4621	379	7104	427	368	373	397	376	355
	00:55:00	37	101222	110892	41893	41964	32234	31851	1785	1893	98145	103349	2923	2670	33606	29017	4774	4595	7635	7548	360	416	379	330	378	335	101116	372	47085	398	34705	368	1877	379	101650	384	3020	1004	5910	374	4811	400	7653	361	360	364	366	349	377
	01:00:00	37	105340	115457	51019	50674	38782	38622	1758	1903	102977	107292	3069	2766	41702	36145	4812	4758	8048	7911	341	404	339	331	358	356	104270	380	56506	441	42204	358	1784	352	107437	350	3126	999	7094	395	5017	361	7822	344	355	392	371	385	347
	01:05:00	37	107920	118288	60691	59444	45207	44658	1833	1937	107536	112833	2950	2650	50080	42928	5048	4945	8558	8207	347	383	344	363	382	382	107561	355	65533	430	48571	356	1888	359	112103	367	3212	1015	8469	379	5417	373	8496	375	361	347	391	382	353
	01:10:00	37.1	111438	121557	69401	68647	51861	51428	1899	1905	111178	116204	3094	2656	58486	50329	5427	5163	8976	8983	341	380	378	332	364	344	110467	346	74109	420	56699	364	1878	375	116788	336	3217	1047	9758	388	5474	386	8928	329	357	384	361	378	374
	01:15:00	37	112638	124805	78999	77444	58073	57581	1881	1996	114227	120259	3002	2800	65571	57317	5417	5314	9648	9276	331	368	336	363	381	360	113226	378	81874	398	63806	348	1898	346	120596	370	3239	1024	11058	365	5868	374	9297	345	374	368	362	389	357
	01:20:00	37	115357	126875	86894	86088	64706	63781	1918	1965	116866	123638	3064	2864	73464	63497	5779	5580	10157	9936	365	390	358	359	370	381	115963	361	90230	422	70707	386	1999	369	122578	340	3223	1028	12501	389	6097	380	9848	360	374	374	392	383	376
	01:25:00	37	117416	128566	96001	93639	70557	70481	1900	2066	119660	126234	3016	2776	80438	68818	5906	5833	10686	10591	361	374	386	333	363	353	118297	381	98251	411	76683	397	1945	337	125675	382	3216	1070	13550	345	6372	374	10282	370	377	366	355	375	401
	01:30:00	37	118308	130725	103499	101365	76128	75954	1913	2001	121878	128852	3112	2872	86430	74232	6310	6053	11499	11019	375	402	351	358	377	338	119370	339	104945	420	82929	383	1905	392	128635	366	3278	1062	14727	362	6522	363	11195	355	383	378	351	410	372
	01:35:00	37	120226	133059	110013	106458	81655	80827	1973	2043	125085	130436	3121	2880	91913	80714	6649	6341	11810	11630	362	372	384	348	380	335	122451	320	111485	417	88396	337	1959	373	129669	379	3312	1035	15587	377	6999	389	11604	364	370	371	390	383	364
	01:40:00	37.1	121509	134245	116612	112015	86744	85870	1960	2065	125330	132662	3203	2893	97305	84727	6807	6634	12518	12219	335	338	349	367	362	338	123225	350	116410	415	94055	361	2005	353	133586	369	3378	1105	16311	389	7124	378	12470	405	365	363	378	353	375
	01:45:00	37.1	123358	135989	121619	118096	91782	91158	1968	2123	127822	134451	3082	2829	101814	90231	6998	6814	13499	13318	375	391	364	346	375	383	123312	352	121528	393	99229	385	2165	357	133565	387	3402	1117	17309	367	7506	376	12841	382	363	381	391	341	327
	01:50:00	37	124955	136643	125850	121719	96120	95289	1956	2039	129626	136484	3141	2879	106870	93428	7356	7150	14224	13987	365	380	375	358	387	354	125936	332	126217	404	102666	350	2099	367	137168	360	3464	1065	18286	408	7794	383	13586	355	366	354	379	363	373
	01:55:00	37.1	125366	138864	129408	125553	99658	98630	1957	2146	130929	138142	3099	2882	112665	97595	7662	7632	14841	14815	365	379	370	342	380	349	127702	330	129566	411	107698	355	2108	359	137713	378	3470	1080	18949	367	7881	392	14320	366	366	385	403	369	371
	02:00:00	37	126882	140216	132928	129492	103952	103115	1981	2217	132733	138998	3264	3033	115382	99844	8201	7893	16061	15700	388	354	373	337	380	322	128810	351	132576	391	112207	382	2140	359	138477	338	3504	1114	19503	371	8581	395	15261	310	375	412	381	342	362
	02:05:00	37	127782	141221	135420	131773	107198	105629	2045	2162	134131	140905	3254	2894	118353	103755	8557	8209	17129	16370	326	377	372	356	363	342	128572	370	135516	363	114868	380	2234	348	138439	361	3528	1068	20245	342	8741	369	16047	356	380	386	392	330	352
	02:10:00	37	127010	140488	137537	134401	109895	109366	2007	2136	135365	142011	3246	2881	121308	105442	8638	8573	18016	17573	390	342	378	350	336	358	129876	353	137552	417	117909	348	2187	351	139753	347	3598	1016	20530	388	9113	370	17199	382	364	380	378	345	340
	02:15:00	37	129589	143824	139385	136165	114142	113534	2124	2333	135278	141457	3194	2995	124497	108226	9226	9062	19300	18661	353	372	366	368	392	352	132139	368	140226	426	121867	366	2204	376	140733	360	3635	1107	21203	387	9547	374	18006	360	368	386	381	372	334
	02:20:00	37	129731	142847	141361	137590	117254	114856	2131	2247	136253	143020	3242	2956	126846	110756	9459	9327	20441	19991	384	395	364	365	355	359	131642	370	141533	408	122613	365	2191	349	141454	355	3579	1026	21350	380	9956	373	18958	342	398	340	389	386	339
	02:25:00	37	130136	144275	142213	138311	119491	117187	2181	2315	137555	143390	3252	3017	129062	112687	9946	9735	21685	20684	356	387	359	351	366	347	133580	375	142184	382	126168	372	2310	338	142732	352	3632	1081	21874	362	10362	368	20305	404	374	360	383	370	348
	02:30:00	37	130991	144130	143713	139543	121914	119884	2221	2189	137740	145341	3261	3012	130735	114202	10418	10150	22659	22018	380	403	388	375	371	391	133812	385	144037	450	128231	354	2359	349	142960	342	3744	1078	22018	373	10794	354	21742	354	391	383	346	358	393
	02:35:00	37	131742	145800	144553	140800	123329	121828	2170	2350	137409	145533	3360	2967	131957	115476	10799	10317	24044	22764	354	367	365	342	392	340	132996	316	143871	403	130081	328	2317	346	142694	355	3591	1117	22836	374	11117	338	22592	340	383	390	375	355	359
	02:40:00	37	131184	145422	145759	141145	125872	123633	2180	2433	140056	146571	3339	3069	133857	117220	11120	10892	25290	24546	374	402	343	354	346	374	134096	366	145460	380	132139	367	2294	394	143412	367	3828	1053	22802	394	11461	398	23666	346	364	371	389	365	400
	02:45:00	37	132733	146136	144143	142016	127569	125325	2172	2359	139255	145765	3265	3071	135890	119097	11671	11364	26836	25463	340	407	351	354	361	331	135577	370	144904	400	133592	354	2355	345	143274	332	3769	1077	23027	377	11838	339	24778	345	333	350	366	378	367
	02:50:00	37	132532	146895	145949	141372	128806	128318	2167	2399	140161	146655	3290	2980	138200	120405	11948	11661	28099	27060	378	373	382	370	369	385	136969	360	146758	389	134822	377	2400	373	144945	360	3801	1089	23040	367	12414	348	26050	370	363	357	426	364	380
	02:55:00	37	133168	146993	145673	141150	129780	129125	2166	2384	141801	147783	3409	3135	138697	120900	12183	12150	29739	27901	371	352	444	358	403	345	135843	369	146755	441	135356	374	2373	375	144907	369	3878	1083	23644	373	12824	348	26891	349	371	325	381	358	377
	03:00:00	37	133381	147083	145931	142167	132251	130745	2211	2425	141717	147137	3396	3116	139371	120964	12833	12700	30938	29878	336	386	369	351	362	344	135150	331	147342	376	136813	354	2420	365	144553	344	3897	1047	23547	380	13378	357	28233	354	395	358	377	359	341
485528
	Time	T° 485,528	I1	I2	I3	I4	I5	I6	I7	I8	I9	I10	I11	I12	I13	I14	I15	I16	I17	I18	I19	I20	I21	I22	I23	I24	J1	J2	J3	J4	J5	J6	J7	J8	J9	J10	J11	J12	J13	J14	J15	J16	J17	J18	J19	J20	J21	J22	J23
	00:00:00	37	1810	1797	2057	1788	2094	1951	2127	2028	1819	1938	2195	1984	2007	2045	2009	2061	1943	1893	388	429	398	426	399	407	1513	416	1605	440	1779	429	1776	445	1793	401	1694	384	1819	440	1880	426	1987	423	411	399	382	430	393
	00:05:00	37	1770	1623	1928	1600	1851	1787	1873	1744	1696	1797	2131	2015	2049	1950	2067	2055	2044	1943	394	407	391	387	395	409	1510	425	1430	421	1529	406	1562	386	1628	389	1681	436	1830	413	1889	440	1989	376	412	436	357	387	417
	00:10:00	37	2771	2406	1823	1539	1746	1689	1826	1694	1794	1963	2472	2197	2458	2341	2328	2362	2605	2577	385	398	366	377	381	391	2504	367	1474	390	1481	399	1580	393	1795	401	2018	399	2389	396	2335	378	2579	348	369	391	406	413	412
	00:15:00	37.1	5867	4771	1810	1589	1728	1649	1878	1711	2627	2827	2547	2335	3044	2994	2772	2866	3278	3321	349	394	362	358	377	383	4879	412	1461	403	1601	388	1642	369	2724	382	2439	406	3037	371	2900	374	3236	387	376	355	392	404	389
	00:20:00	37	10502	8846	1964	1735	1775	1700	2208	2029	5794	6212	2712	2578	3727	3750	3261	3281	4183	3970	405	391	376	362	437	393	7794	389	1730	394	1567	348	1967	395	5817	382	2616	393	3860	376	3367	369	4003	376	358	370	370	370	411
	00:25:00	37	15752	13948	2394	2092	1915	1832	2745	2628	12853	13825	2833	2661	4520	4509	3625	3730	4833	4843	381	377	382	363	393	374	11200	402	1946	364	1741	376	2619	409	12636	389	2870	362	4758	373	3863	375	4788	364	399	389	396	347	365
	00:30:00	37.1	21725	18952	3923	3072	2218	2013	3618	3404	23497	25717	2941	2852	5453	5447	4107	4134	5492	5431	361	364	349	368	366	386	14114	406	2659	373	2015	358	3243	367	23186	350	2898	403	5615	390	4265	381	5454	384	374	327	367	375	421
	00:35:00	37	27047	24162	6688	5318	2953	2801	4576	4337	36566	39355	3211	2959	6642	6601	4664	4740	6187	6091	376	397	333	381	402	346	17027	416	4078	347	2769	370	4269	376	36180	397	3138	396	6815	373	4747	351	6009	347	384	360	390	368	390
	00:40:00	37	32235	28985	10733	8786	4295	4087	5783	5361	49258	52793	3389	3344	8334	8311	5421	5559	6704	6600	342	382	358	352	380	374	19806	412	6449	404	3903	350	5168	375	48732	378	3274	403	8288	353	5429	392	6597	379	363	358	339	395	384
	00:45:00	37	37106	33408	16095	13758	6545	6127	6910	6439	61078	65283	3973	3730	10381	10298	6118	6267	7346	7031	358	387	353	355	390	355	22537	414	9981	376	5835	365	6175	389	59507	388	3550	365	10273	360	6110	397	7218	377	381	358	375	369	371
	00:50:00	37	42081	38598	21793	19526	9473	9060	8317	7486	69889	75274	4338	4160	13392	13046	7318	7172	7653	7670	354	391	356	397	385	359	25027	396	15119	375	8532	415	7216	350	70053	373	3946	414	12443	371	7360	383	7628	348	360	396	374	347	370
	00:55:00	37	46000	42179	28810	26697	13355	12667	9560	8733	79499	84222	4815	4698	17208	17144	8682	8580	8221	7890	364	370	336	380	394	362	28056	405	21349	361	12072	360	8193	384	79489	401	4372	366	15290	361	8173	348	8169	339	370	383	365	364	368
	01:00:00	37	50023	46814	35706	33758	17727	17042	10936	9922	86217	92495	5456	5353	21586	22048	10058	10155	8849	8648	388	404	405	356	380	348	30284	378	28120	358	16794	361	9375	397	86983	364	4781	355	18915	354	9577	362	8611	367	398	375	348	361	388
	01:05:00	37	54070	50594	43379	41395	22782	21698	12139	11048	93715	99430	6342	6082	28196	27419	11726	11874	9328	9267	385	348	354	348	367	366	33036	405	35672	400	21401	395	10517	361	94205	367	5303	335	23521	373	10916	365	9231	311	378	383	399	350	394
	01:10:00	37.1	57154	54700	50617	48994	28030	26983	13393	12410	98280	105163	7073	6819	34753	34591	13892	13813	9789	9617	366	370	366	379	367	359	35117	385	43037	404	27250	381	11610	383	100344	375	5817	364	28096	401	12398	372	9654	387	357	382	366	402	350
	01:15:00	37	61147	58534	58622	56003	33461	32408	14962	13602	103322	110866	7954	7818	42344	42285	15845	15839	10274	10130	331	379	401	375	383	376	37832	402	51100	370	32925	394	12913	361	105424	368	6339	357	34371	367	14325	374	10300	366	342	401	379	373	341
	01:20:00	37	64034	62547	65732	63352	38527	37846	16394	14933	108537	115680	8743	8774	51477	50241	18411	18452	10844	10648	374	379	342	387	359	397	39692	383	58220	363	38663	392	13849	362	109962	355	7045	370	41051	389	16332	363	10807	341	390	375	339	378	359
	01:25:00	37	67149	65638	72313	69932	44703	43408	18189	16282	111309	120759	9718	9867	60651	59948	21309	21182	11525	11088	371	384	392	359	378	340	42644	358	65514	383	44982	383	15269	357	114589	365	7826	344	48119	385	18716	365	11334	352	406	351	386	382	365
	01:30:00	37	70531	68755	78912	75811	50333	48703	19516	17628	114981	124011	10641	10692	69204	68788	23931	23959	11952	11890	354	350	370	398	376	332	44387	392	72378	365	50962	350	16266	384	117385	363	8605	365	55388	412	20730	363	11855	394	363	329	327	372	409
	01:35:00	37	73191	72011	86225	83785	55645	53400	21138	18640	117520	126909	11890	12035	79023	77867	26943	26922	12805	12582	363	371	340	359	395	342	47160	371	78875	395	56900	362	17487	371	121313	339	9426	377	63820	390	23270	351	12191	379	340	391	383	339	381
	01:40:00	37.1	75770	75172	91500	88035	59896	59049	22522	19987	120749	128791	12705	12994	88702	87651	30296	30232	13508	13019	352	377	351	345	406	355	48486	383	85032	367	61867	359	18813	363	124435	344	10215	386	71459	377	26241	374	13330	356	394	370	331	393	377
	01:45:00	37.1	77446	77996	97693	95137	65880	63793	23829	21201	123718	131584	13712	14072	97244	96174	33204	33249	14219	13813	344	355	396	347	396	347	50379	409	91117	385	68088	346	19997	413	126458	385	11114	355	79267	365	28706	375	13670	385	384	336	339	384	368
	01:50:00	37	79224	80839	102809	100608	69230	67651	25663	22844	125472	134654	14752	15305	105699	104486	36875	36277	14860	14801	386	384	345	386	374	393	52827	377	96727	349	72697	364	21133	387	128694	365	12099	355	87398	381	31681	352	14480	360	376	375	365	368	385
	01:55:00	37.1	82970	82818	107529	104897	74773	72956	27461	24183	127694	135857	16039	16332	112446	110382	40348	40304	15847	15345	355	363	347	361	339	372	54480	418	101471	393	77273	377	22088	359	130132	374	13194	394	94783	390	34522	398	15468	354	418	383	349	360	373
	02:00:00	37	84329	85969	112008	109350	79365	76109	28743	25282	129251	137993	16586	17930	119202	118115	44170	43643	16578	16440	364	391	382	356	369	374	57401	364	106171	352	82064	353	23763	379	132338	361	14038	350	101927	373	37658	394	16188	356	336	358	360	393	373
	02:05:00	37	85977	87841	116436	113066	82842	80983	30271	26896	130923	140247	17959	19097	124266	123358	48143	47456	17581	17287	363	389	370	364	402	349	58163	391	110499	373	87178	371	24897	344	134443	331	15129	378	108163	366	40678	376	17234	354	363	396	386	386	365
	02:10:00	37	87736	90522	118671	117819	86737	84105	31515	27841	132490	140290	19070	20268	130679	127770	51627	50737	18826	18476	361	358	336	365	390	365	59802	384	113102	354	91625	365	25866	329	136196	374	15969	387	114268	390	44157	346	18129	348	321	383	368	324	398
	02:15:00	37	89076	92668	123492	120670	90518	88175	33337	29426	133201	142247	19960	21795	135429	131397	54987	54873	19884	19414	371	356	342	369	384	396	62205	390	117890	362	94819	383	27136	412	136430	361	17441	389	119957	354	47551	378	19076	380	332	346	365	355	383
	02:20:00	37	90123	94186	125599	124131	94281	90656	35015	30502	135130	143205	20983	22454	137532	135328	59038	58797	21057	20563	343	352	341	356	393	365	62758	401	121850	368	99201	361	28422	344	137543	354	18498	349	124590	338	50234	363	20375	364	405	350	351	357	338
	02:25:00	37	93286	97175	128213	126768	96968	94405	35980	31754	134557	145485	22192	23738	139940	137533	62638	62848	22339	22007	339	370	374	365	363	351	64801	374	124754	354	102847	374	29702	351	138207	356	19310	364	128237	367	53578	331	21222	365	357	369	370	382	385
	02:30:00	37	94089	99314	130167	129808	100444	98111	37853	33453	136115	146739	22930	25624	142788	140525	66130	66001	23693	23108	353	370	356	357	371	353	66358	398	126084	354	106345	375	30654	377	138662	371	20657	374	133189	369	57432	348	22688	400	369	384	365	349	356
	02:35:00	37	95203	99567	133705	131571	102904	100929	39067	34516	136060	146839	23773	26937	144527	141875	69835	69658	25335	24754	334	385	363	392	364	368	67829	386	129655	386	108870	321	31962	368	139126	342	21536	376	135380	352	60324	381	23676	366	367	398	344	405	394
	02:40:00	37	96452	101499	134636	134365	106124	102988	40691	35670	138298	146220	24639	27855	146717	143876	72899	73135	26780	26242	339	375	360	372	355	334	69860	373	131897	397	111703	365	33094	358	140813	349	22973	385	136336	346	63747	388	25143	347	343	365	363	341	417
	02:45:00	37	97583	103341	136637	135190	108362	105843	42239	36545	138229	147758	25471	29088	146304	144286	76629	76541	28234	27518	365	370	351	372	391	375	72080	363	133773	379	114797	372	34447	369	141503	376	23723	404	140932	385	66517	366	26985	354	350	375	366	326	409
	02:50:00	37	98967	104414	137349	137289	110801	108318	42997	37908	139220	148114	26623	30279	146840	144521	80130	79494	29803	29443	379	392	334	371	351	383	73333	372	134513	411	117213	354	35260	391	141754	374	25402	354	142102	367	70009	387	28292	344	402	356	347	390	387
	02:55:00	37	99775	106644	139235	138802	113024	110958	44587	39213	139833	148831	27817	31377	149047	145482	83289	83254	31794	30342	350	383	390	391	362	362	73371	400	136404	380	119837	376	36881	351	141898	355	26559	378	143162	365	73276	339	30056	377	396	375	367	379	404
	03:00:00	37	100244	108314	140301	140490	115535	111271	45426	39650	140278	149451	28531	32473	149480	145401	86577	86076	32936	32279	342	403	368	343	367	346	75324	398	139279	354	121804	377	37420	372	142397	358	27483	393	144464	367	76308	361	31681	351	341	366	394	353	401
485528
	Time	T° 485,528	M1	M2	M3	M4	M5	M6	M7	M8	M9	M10	M11	M12	M13	M14	M15	M16	M17	M18	M19	M20	M21	M22	M23	M24	N1	N2	N3	N4	N5	N6	N7	N8	N9	N10	N11	N12	N13	N14	N15	N16	N17	N18	N19	N20	N21	N22	N23
	00:00:00	37	405	511	415	440	404	367	433	401	394	389	396	399	386	363	421	360	435	402	410	415	350	388	367	409	409	374	350	373	403	374	420	402	403	379	406	382	408	412	413	404	391	388	389	405	378	389	352
	00:05:00	37	365	496	376	416	400	373	401	412	380	409	394	378	392	406	363	410	413	375	362	369	365	362	384	379	381	368	417	345	382	365	394	374	382	373	371	346	380	392	358	394	371	368	396	392	348	362	386
	00:10:00	37	343	481	373	405	377	403	338	353	393	392	362	401	347	376	404	389	382	355	369	374	349	351	376	349	386	390	353	356	395	390	386	371	360	402	370	358	345	355	348	369	378	366	352	362	384	412	356
	00:15:00	37.1	364	473	354	376	389	303	390	371	384	388	393	368	407	345	407	354	359	357	375	351	343	356	387	385	349	367	370	406	350	405	385	384	340	383	369	347	387	368	372	398	383	355	375	352	373	362	371
	00:20:00	37	368	446	370	367	385	378	384	361	394	387	358	399	377	402	377	356	368	367	348	376	375	360	355	368	404	384	376	365	395	368	388	399	351	414	351	346	391	396	341	356	402	357	345	378	353	351	356
	00:25:00	37	375	462	346	354	392	342	374	336	367	333	342	358	386	350	331	374	357	369	377	320	341	379	349	385	363	338	370	382	364	374	340	356	395	360	337	373	387	383	379	353	326	350	361	361	363	350	354
	00:30:00	37.1	369	440	377	345	359	350	377	343	360	359	401	377	412	348	342	381	356	299	362	369	354	366	347	373	342	377	378	401	343	353	358	384	395	380	353	370	365	395	373	352	378	352	355	344	341	312	386
	00:35:00	37	353	478	380	364	389	400	373	340	365	346	387	354	400	373	393	361	351	360	387	373	326	336	355	362	374	369	371	342	381	393	371	409	397	378	361	364	351	363	376	350	326	333	336	355	344	362	370
	00:40:00	37	345	462	354	351	367	395	386	357	364	365	393	373	349	377	366	362	381	356	343	310	373	322	345	369	374	364	385	350	350	360	403	376	346	385	357	361	332	346	381	341	379	364	392	349	372	346	357
	00:45:00	37	350	422	327	364	340	387	340	336	384	350	367	391	391	346	343	387	363	358	356	366	362	364	325	363	325	349	368	339	385	363	366	344	398	399	353	364	325	372	384	362	359	356	366	394	326	325	360
	00:50:00	37	381	434	354	372	357	366	389	359	373	380	365	356	372	331	361	387	389	336	367	365	355	356	392	383	353	356	373	369	361	362	346	375	354	360	390	359	350	366	365	355	331	373	348	412	369	363	352
	00:55:00	37	366	461	379	352	375	395	411	361	381	335	340	410	369	383	351	404	350	371	330	377	365	338	383	355	368	341	312	323	377	337	394	355	365	374	383	331	343	344	372	367	339	371	347	345	377	363	315
	01:00:00	37	357	452	401	354	394	411	375	347	366	324	384	366	373	360	388	388	410	332	362	360	345	357	354	378	362	316	354	387	371	356	371	332	351	354	373	316	348	382	352	359	337	374	350	342	338	342	341
	01:05:00	37	360	463	373	382	361	367	410	336	356	385	362	370	375	367	390	386	368	331	389	359	347	346	354	357	335	354	338	361	361	292	336	399	373	357	354	367	357	375	342	353	332	369	359	355	360	341	378
	01:10:00	37.1	332	434	392	346	365	389	363	345	373	345	386	354	355	345	370	358	370	365	325	338	333	343	341	341	346	393	369	345	336	354	373	346	338	354	348	348	359	358	344	349	375	353	359	349	366	321	361
	01:15:00	37	351	438	378	350	361	341	363	333	393	357	356	343	352	356	344	391	315	383	374	393	334	329	352	367	345	341	353	334	346	344	346	367	377	377	349	352	399	327	395	323	375	375	372	367	374	360	372
	01:20:00	37	318	443	352	373	364	388	364	348	363	360	369	385	370	349	372	381	332	368	328	368	394	356	354	334	365	332	325	338	394	344	358	359	371	370	338	371	365	365	356	341	336	338	351	354	366	352	365
	01:25:00	37	385	432	353	343	394	362	381	364	375	401	368	344	349	363	367	341	352	381	355	358	352	337	374	378	345	330	351	350	374	380	326	392	334	362	398	374	357	353	359	351	305	335	356	384	356	326	380
	01:30:00	37	363	471	405	372	360	358	343	364	376	343	399	381	395	324	376	366	338	364	366	364	358	350	353	348	336	347	380	350	333	326	354	379	362	387	363	325	369	373	340	347	363	339	354	389	284	331	378
	01:35:00	37	360	450	368	355	380	383	352	338	365	361	371	348	368	361	340	387	349	366	346	348	368	353	365	344	367	340	335	380	370	342	394	354	384	395	356	344	357	329	379	317	401	363	375	382	359	367	355
	01:40:00	37.1	370	453	358	381	403	346	382	356	410	365	339	341	343	335	345	366	387	398	363	340	368	349	334	365	360	343	365	330	336	347	344	394	352	359	340	351	390	392	353	358	355	378	381	390	362	346	310
	01:45:00	37.1	374	470	343	349	373	363	373	373	391	349	379	380	363	375	363	346	384	334	346	359	359	360	388	386	360	393	371	319	380	342	323	346	367	366	347	339	366	359	351	344	361	333	362	356	351	333	355
	01:50:00	37	375	482	350	363	346	338	377	333	339	401	346	360	370	343	403	380	400	359	361	344	335	329	358	347	380	361	347	345	336	324	336	378	384	352	344	363	348	352	333	348	355	362	357	330	313	373	364
	01:55:00	37.1	346	454	343	370	374	366	357	354	365	360	378	356	379	357	398	378	360	344	358	348	397	341	357	357	343	336	374	347	368	377	371	374	351	344	347	313	357	384	350	360	375	355	349	369	344	382	335
	02:00:00	37	367	432	339	392	380	397	358	345	368	375	370	377	389	332	369	378	346	359	335	337	349	370	343	356	357	319	358	330	396	364	351	358	357	357	357	349	384	362	348	342	363	328	344	385	327	349	357
	02:05:00	37	361	456	405	389	356	341	360	363	381	340	335	372	348	346	337	394	381	384	365	362	322	343	348	341	389	362	364	334	387	347	353	382	377	369	399	364	340	337	332	369	329	343	334	347	347	362	346
	02:10:00	37	353	446	373	338	353	374	386	337	380	385	354	378	397	372	389	373	335	352	358	338	373	341	379	376	355	352	341	330	371	376	394	376	376	381	379	366	352	334	352	370	345	364	331	367	358	353	343
	02:15:00	37	344	474	383	349	369	354	382	347	371	341	370	342	342	347	330	355	364	351	395	348	310	345	379	363	347	360	345	383	367	362	359	366	394	391	373	356	369	372	370	365	348	364	371	367	366	337	361
	02:20:00	37	384	467	353	361	380	384	379	345	367	375	342	344	336	349	345	391	359	350	382	369	359	318	340	370	377	350	337	347	369	331	356	368	391	384	340	361	360	363	380	368	352	342	329	367	376	354	331
	02:25:00	37	361	456	372	341	379	352	361	324	396	403	407	389	358	360	357	369	326	331	378	329	364	342	366	366	373	364	372	366	349	368	347	342	353	338	373	324	339	360	372	372	354	372	353	365	339	361	346
	02:30:00	37	382	442	347	390	384	342	401	353	356	327	364	399	387	349	367	391	398	372	368	356	359	338	350	379	352	352	356	342	360	337	345	382	330	331	317	343	389	396	364	361	320	359	350	358	349	330	317
	02:35:00	37	366	442	367	344	379	321	377	357	373	368	362	344	336	358	357	338	358	350	327	334	340	346	353	366	349	362	329	358	365	350	348	357	369	359	365	353	380	335	353	320	390	327	343	327	326	349	360
	02:40:00	37	355	468	349	345	410	379	406	355	329	356	344	329	396	321	392	362	322	377	363	366	329	334	373	340	400	359	347	363	405	364	338	395	347	366	362	350	349	316	375	336	330	312	372	364	320	308	371
	02:45:00	37	376	495	362	362	346	344	389	387	348	370	352	371	357	362	379	371	391	374	338	371	374	374	350	351	362	365	345	352	404	341	335	370	358	344	356	339	350	356	378	334	361	339	335	361	306	373	347
	02:50:00	37	369	461	374	372	386	344	364	368	341	356	377	341	354	362	385	348	324	312	357	365	332	339	358	330	374	327	362	351	328	340	353	344	383	354	365	324	350	373	369	368	361	355	327	374	370	344	375
	02:55:00	37	353	438	335	373	364	330	362	383	367	352	392	390	341	364	380	359	379	360	365	344	333	365	370	360	367	366	361	370	347	361	377	354	355	345	349	340	340	341	354	354	359	326	365	363	363	344	366
	03:00:00	37	351	436	356	368	369	376	383	387	388	370	382	347	368	371	366	392	341	382	371	372	352	364	371	347	360	375	368	322	382	345	367	416	330	356	366	366	344	362	360	355	371	372	337	350	352	347	369
			A1	A2	A3	A4	A5	A6	A7	A8	A9	A10	A11	A12	A13	A14	A15	A16	A17	A18	A19	A20	A21	A22	A23	A24	B1	B2	B3	B4	B5	B6	B7	B8	B9	B10	B11	B12	B13	B14	B15	B16	B17	B18	B19	B20	B21	B22	B23
	3h - 10 min		1939	2175	753	774	462	555	803	723	1844	1824	1069	1021	8719	8273	6823	6668	9936	9018	-64	-46	-14	-12	-3	-66	2609	-20	1339	73	780	-5	705	-17	1957	-6	1394	-3	7689	0	7276	13	9869	-41	-30	-43	-60	1	-13
			E1	E2	E3	E4	E5	E6	E7	E8	E9	E10	E11	E12	E13	E14	E15	E16	E17	E18	E19	E20	E21	E22	E23	E24	F1	F2	F3	F4	F5	F6	F7	F8	F9	F10	F11	F12	F13	F14	F15	F16	F17	F18	F19	F20	F21	F22	F23
			125846	141820	144048	140448	130459	128960	535	726	139810	145104	890	1040	137000	118880	10614	10563	28557	27480	-38	9	4	20	-37	-45	127889	-58	145865	-53	135297	-67	873	-69	142789	-64	1984	12	22890	-16	11300	-7	25927	-3	-2	-14	-15	-19	-40
			I1	I2	I3	I4	I5	I6	I7	I8	I9	I10	I11	I12	I13	I14	I15	I16	I17	I18	I19	I20	I21	I22	I23	I24	J1	J2	J3	J4	J5	J6	J7	J8	J9	J10	J11	J12	J13	J14	J15	J16	J17	J18	J19	J20	J21	J22	J23
			97473	105908	138478	138951	113789	109582	43600	37956	138484	147488	26059	30276	147022	143060	84249	83714	30331	29702	-43	5	2	-34	-14	-45	72820	31	137805	-36	120323	-22	35840	-21	140602	-43	25465	-6	142075	-29	73973	-17	29102	3	-28	-25	-12	-60	-11
			M1	M2	M3	M4	M5	M6	M7	M8	M9	M10	M11	M12	M13	M14	M15	M16	M17	M18	M19	M20	M21	M22	M23	M24	N1	N2	N3	N4	N5	N6	N7	N8	N9	N10	N11	N12	N13	N14	N15	N16	N17	N18	N19	N20	N21	N22	N23
			8	-45	-17	-37	-8	-27	45	34	-5	-22	20	-54	21	-5	-38	3	-41	27	2	-2	3	13	-5	-2	-26	-15	15	-34	-13	-45	-19	45	-30	-46	-4	8	-1	7	12	-14	-7	6	-15	-12	-32	-65	13
			1	2	3	4	5	6	7	8	9	10	11	12	13	14	15	16	17	18	19	20	21	22	23	24
	Normalized in plate format	A	1939	2175	753	774	462	555	803	723	1844	1824	1069	1021	8719	8273	6823	6668	9936	9018	-64	-46	-14	-12	-3	-66
		B	2609	-20	1339	73	780	-5	705	-17	1957	-6	1394	-3	7689	0	7276	13	9869	-41	-30	-43	-60	1	-13	-21
		C	1971	3460	958	1248	535	822	689	748	1622	1774	1006	1246	7529	7814	5769	5746	9581	9451	-7	-24	-36	-22	-34	-14
		D	3482	-50	1620	43	1060	-45	826	-38	1982	-27	1729	-9	10731	-19	8393	-72	10109	31	-52	-77	1	-16	-26	9
		E	125846	141820	144048	140448	130459	128960	535	726	139810	145104	890	1040	137000	118880	10614	10563	28557	27480	-38	9	4	20	-37	-45
		F	127889	-58	145865	-53	135297	-67	873	-69	142789	-64	1984	12	22890	-16	11300	-7	25927	-3	-2	-14	-15	-19	-40	-10
		G	1888	3712	1035	1271	620	721	648	584	1472	1652	943	1196	7664	6800	5494	5824	10665	11150	-57	-4	16	27	-11	-29
		H	3577	-64	1742	-18	1162	-59	823	-14	2033	-21	2114	-36	9830	-16	6891	-11	11866	-19	-9	-41	-6	35	-29	-31
		I	97473	105908	138478	138951	113789	109582	43600	37956	138484	147488	26059	30276	147022	143060	84249	83714	30331	29702	-43	5	2	-34	-14	-45
		J	72820	31	137805	-36	120323	-22	35840	-21	140602	-43	25465	-6	142075	-29	73973	-17	29102	3	-28	-25	-12	-60	-11	-14
		K	7996	7487	4623	4573	2860	2736	3363	3368	6634	6313	11201	12051	36773	37057	32938	31742	28147	26774	9	-5	1	-47	-3	-57
		L	5833	-1	4847	-15	3132	-7	3259	-27	5839	-23	25542	23	43866	-42	34718	-27	26920	14	-8	-11	-4	-51	9	-11
		M	8	-45	-17	-37	-8	-27	45	34	-5	-22	20	-54	21	-5	-38	3	-41	27	2	-2	3	13	-5	-2
		N	-26	-15	15	-34	-13	-45	-19	45	-30	-46	-4	8	-1	7	12	-14	-7	6	-15	-12	-32	-65	13	10
		O	40	-23	-26	25	17	-19	-34	-44	9	-26	-27	26	8	-40	-1	-51	6	-41	-1	-13	24	-21	-16	-6
		P	8	-44	-23	31	-46	-11	-40	-5	27	-40	-29	-55	46	-33	1	46	-20	17	-23	-38	8	2	-21	-41
	Average by replicates in plate format		1	2	3	4	5	6	7	8	9	10	11	12	13	14	15	16	17	18	19	20	21	22	23	24
		A	2241	339.841	955.333	332.431	599	163.502	743.667	52.1664	1875	71.7147	1161.33	202.92	8227	516.538	6922.33	315.937	9607.67	511.764	-46.6667	17.0098	-28.6667	27.1539	-27.3333	33.8575
		B
		C	2971	866.095	1275.33	331.845	805.667	262.881	754.333	68.7192	1792.67	180.724	1327	368.243	8691.33	1772.14	6636	1521.65	9713.67	348.484	-27.6667	22.723	-19	18.6815	-24.6667	10.0664
		D
		E	131852	8693.06	143454	2756.97	131572	3311.87	711.333	169.477	142568	2653.93	1304.67	593.081	92923.3	61323.6	10825.7	411.575	27321.3	1322.16	-10.3333	24.5832	3	17.5214	-40.6667	4.04145
		F
		G	3059	1016.36	1349.33	359.95	834.333	288.226	685	123.721	1719	286.438	1417.67	616.167	8098	1560.93	6069.67	730.182	11227	604.191	-23.3333	29.2632	12.3333	16.8028	-23	10.3923
		H
		I	92067	17193.7	138411	575.901	114565	5412.35	39132	4011.44	142191	4707.71	27266.7	2623.03	144052	2618.54	80645.3	5784.6	29711.7	614.557	-22	24.5561	-14.6667	18.1475	-23.3333	18.8237
		J
		K	7105.33	1130.88	4681	145.918	2909.33	202.557	3330	61.5386	6262	399.946	16264.7	8045.64	39232	4015.67	33132.7	1497.52	27280.3	754.097	-1.33333	9.07377	-16.6667	26.3881	-17	35.1568
		L
		M	-21	26.8514	-13	26.2298	-16	9.84886	20	34.2199	-19	12.7671	-12.6667	37.7536	5	14	-7.66667	26.6521	-7	34	-5	8.88819	-5.33333	23.6291	2	9.64365
		N
		O	8.33333	31.5013	-8	28.6182	-16	31.607	-39.3333	5.03322	3.33333	26.9506	-10	31.1929	4.66667	43.0968	-17	29.4618	-18.3333	23.5443	-12.3333	11.0151	3.66667	22.8108	-14.3333	7.63763
		P
			Mean	S.D.	Mean	S.D.	Mean	S.D.	Mean	S.D.	Mean	S.D.	Mean	S.D.	Mean	S.D.	Mean	S.D.	Mean	S.D.	Mean	S.D.	Mean	S.D.	Mean	S.D.
			A1	A2	A3	A4	A5	A6	A7	A8	A9	A10	A11	A12	A13	A14	A15	A16	A17	A18	A19	A20	A21	A22	A23	A24	B1	B2	B3	B4	B5	B6	B7	B8	B9	B10	B11	B12	B13	B14	B15	B16	B17	B18	B19	B20	B21	B22	B23
	1h - 10 min		1408	1444	415	341	198	135	259	286	1226	1005	552	529	5317	5213	3196	3257	5445	4815	-42	2	-36	-21	14	-33	1388	-8	481	70	168	-59	243	-30	1158	0	905	-15	4616	-4	3454	-15	5100	-58	-4	-34	-46	-23	-39
			E1	E2	E3	E4	E5	E6	E7	E8	E9	E10	E11	E12	E13	E14	E15	E16	E17	E18	E19	E20	E21	E22	E23	E24	F1	F2	F3	F4	F5	F6	F7	F8	F9	F10	F11	F12	F13	F14	F15	F16	F17	F18	F19	F20	F21	F22	F23
			97805	110194	49136	48955	36990	36837	82	204	101070	105259	563	690	39331	34061	2593	2621	5667	5513	-33	27	-26	0	-41	-33	97009	-9	55029	12	40688	-63	237	-82	105673	-58	1213	-36	6437	-1	2939	-3	5516	-13	-42	20	-21	7	-34
			I1	I2	I3	I4	I5	I6	I7	I8	I9	I10	I11	I12	I13	I14	I15	I16	I17	I18	I19	I20	I21	I22	I23	I24	J1	J2	J3	J4	J5	J6	J7	J8	J9	J10	J11	J12	J13	J14	J15	J16	J17	J18	J19	J20	J21	J22	J23
			47252	44408	33883	32219	15981	15353	9110	8228	84423	90532	2984	3156	19128	19707	7730	7793	6244	6071	3	6	39	-21	-1	-43	27780	11	26646	-32	15313	-38	7795	4	85188	-37	2763	-44	16526	-42	7242	-16	6032	19	29	-16	-58	-52	-24
			M1	M2	M3	M4	M5	M6	M7	M8	M9	M10	M11	M12	M13	M14	M15	M16	M17	M18	M19	M20	M21	M22	M23	M24	N1	N2	N3	N4	N5	N6	N7	N8	N9	N10	N11	N12	N13	N14	N15	N16	N17	N18	N19	N20	N21	N22	N23
			14	-29	28	-51	17	8	37	-6	-27	-68	22	-35	26	-16	-16	-1	28	-23	-7	-14	-4	6	-22	29	-24	-74	1	31	-24	-34	-15	-39	-9	-48	3	-42	3	27	4	-10	-41	8	-2	-20	-46	-70	-15
			1	2	3	4	5	6	7	8	9	10	11	12	13	14	15	16	17	18	19	20	21	22	23	24
	Normalized in plate format	A	1408	1444	415	341	198	135	259	286	1226	1005	552	529	5317	5213	3196	3257	5445	4815	-42	2	-36	-21	14	-33
		B	1388	-8	481	70	168	-59	243	-30	1158	0	905	-15	4616	-4	3454	-15	5100	-58	-4	-34	-46	-23	-39	-21
		C	1236	2001	328	440	124	253	205	119	1053	1129	547	816	4749	4894	2904	2846	5032	5021	-4	15	-5	-61	17	-47
		D	1867	1	530	-34	497	13	301	-2	1256	-13	1021	-39	6112	36	3633	0	5288	13	-34	-90	41	-56	-60	42
		E	97805	110194	49136	48955	36990	36837	82	204	101070	105259	563	690	39331	34061	2593	2621	5667	5513	-33	27	-26	0	-41	-33
		F	97009	-9	55029	12	40688	-63	237	-82	105673	-58	1213	-36	6437	-1	2939	-3	5516	-13	-42	20	-21	7	-34	16
		G	1100	1998	416	488	326	208	62	194	1009	1166	665	716	4858	4305	2639	2749	5124	5525	-14	18	20	13	-18	-31
		H	2105	-19	556	-54	388	-51	252	-12	1230	10	1210	-46	5657	-17	3000	-28	5835	-57	-4	-42	-10	86	-12	-15
		I	47252	44408	33883	32219	15981	15353	9110	8228	84423	90532	2984	3156	19128	19707	7730	7793	6244	6071	3	6	39	-21	-1	-43
		J	27780	11	26646	-32	15313	-38	7795	4	85188	-37	2763	-44	16526	-42	7242	-16	6032	19	29	-16	-58	-52	-24	11
		K	3680	3657	1271	1225	815	772	839	958	2561	2590	3594	3601	11780	11494	7729	7633	10138	9440	22	-19	-4	-35	21	-43
		L	2942	18	1234	6	643	-8	853	1	2201	-14	4221	11	12114	-13	7626	-37	9494	5	54	-14	-25	-48	-7	18
		M	14	-29	28	-51	17	8	37	-6	-27	-68	22	-35	26	-16	-16	-1	28	-23	-7	-14	-4	6	-22	29
		N	-24	-74	1	31	-24	-34	-15	-39	-9	-48	3	-42	3	27	4	-10	-41	8	-2	-20	-46	-70	-15	42
		O	-26	-49	6	1	13	-36	-30	-63	19	-4	15	48	-6	-74	48	-29	35	-17	-16	-38	33	-46	-24	-27
		P	43	-64	-49	-2	-15	-25	-26	49	16	-40	-14	-50	-20	-53	-11	9	4	29	-28	-47	29	3	-15	1
	Average by replicates in plate format		1	2	3	4	5	6	7	8	9	10	11	12	13	14	15	16	17	18	19	20	21	22	23	24
		A	1413.33	28.3784	412.333	70.0381	167	31.5119	262.667	21.7332	1129.67	113.192	662	210.758	5048.67	378.291	3302.33	134.842	5120	315.476	-14.6667	23.8607	-34.3333	12.5831	-19.3333	29.023
		B
		C	1701.33	408.522	432.667	101.199	291.333	189.432	208.333	91.0458	1146	102.562	794.667	237.719	5251.67	748.59	3127.67	438.591	5113.67	151.077	-7.66667	24.7049	-8.33333	51.0816	-30	41.2189
		D
		E	101669	7393.3	51040	3455.76	38171.7	2180.55	174.333	81.6476	104001	2546.46	822	344.519	26609.7	17667.6	2717.67	192.191	5565.33	88.0587	-16	37.51	-15.6667	13.7961	-36	4.3589
		F
		G	1734.33	551.948	486.667	70.0095	307.333	91.4403	169.333	97.3721	1135	113.715	863.667	301.016	4940	679.72	2796	185.032	5494.67	356.469	0	16.3707	7.66667	15.695	-20.3333	9.71253
		H
		I	39813.3	10517.7	30916	3790.37	15549	374.657	8377.67	670.154	86714.3	3328.25	2967.67	197.008	18453.7	1694.32	7588.33	301.583	6115.67	112.838	12.6667	14.2244	-13.3333	48.9524	-22.6667	21.0317
		J
		K	3426.33	419.603	1243.33	24.379	743.333	89.5116	883.333	65.041	2450.67	216.703	3805.33	359.995	11796	310.31	7662.67	57.5529	9690.67	388.342	19	36.5923	-21.3333	15.8219	-9.66667	32.0832
		L
		M	-13	23.516	-7.33333	40.1539	0.333333	21.5484	5.33333	27.7909	-34.6667	30.2379	-3.33333	29.023	4.33333	21.0317	-4.33333	10.4083	-12	35.7911	-7.66667	6.02771	-14.6667	27.5923	-2.66667	27.6466
		N
		O	-10.6667	47.8783	-14	30.4138	-12.6667	24.5832	-39.6667	20.306	10.3333	12.5033	16.3333	31.0215	-33.3333	35.9073	2.66667	40.2782	7.33333	26.1598	-27.3333	11.0151	5.33333	44.5009	-22	6.245
		P
			Mean	S.D.	Mean	S.D.	Mean	S.D.	Mean	S.D.	Mean	S.D.	Mean	S.D.	Mean	S.D.	Mean	S.D.	Mean	S.D.	Mean	S.D.	Mean	S.D.	Mean	S.D.
[truncated: 49 more columns]

## Sheet: Fig 2e
Detection reaction
Sample Layout
	Assay									LASV-II
Templates		1	2	3	4	5	6	7	8	9	10	11	12
	A									2554	2815
	B										2819
	C
	D
	E
	F
	G									2792
	H									2800	H20
Software Version	3.03.14
Experiment File Path:	C:\Users\User\Google Drive\Wetlab Shared\Users\Anna\N2 multiplex samples run 1_oct2518.xpt
Protocol File Path:	C:\Users\Public\Documents\Protocols\green_kinetic_3h.prt
Plate Number	Plate 1
Date	2018-10-25
Time	18:26:41
Reader Type:	Cytation5
Reader Serial Number:	1707121
Reading Type	Reader
Procedure Details
Plate Type	Corning 384 Low volume flat bottom
Well Selection	Runtime
Eject plate on completion
Set Temperature	Setpoint 37°C, Gradient 1 °C
	Preheat before moving to next step
Start Kinetic	Runtime 3:00:00 (HH:MM:SS), Interval 0:05:00, 37 Reads
Read	Fluorescence Endpoint
	Full Plate
	Filter Set 1
	Excitation: 485/20, Emission: 528/20
	Optics: Top, Gain: extended
	Light Source: Xenon Flash, Lamp Energy: High, Extended Dynamic Range
	Read Speed: Normal, Delay: 100 msec, Measurements/Data Point: 10
	Read Height: 10.5 mm
End Kinetic
485528
	Time	T° 485,528	A1	A2	A3	A4	A5	A6	A7	A8	A9	A10	A11	A12	A13	A14	A15	A16	A17	A18	A19	A20	A21	A22	A23	A24	B1	B2	B3	B4	B5	B6	B7	B8	B9	B10	B11	B12	B13	B14	B15	B16	B17	B18	B19	B20	B21	B22	B23
	00:00:00	37	1196	1247	1231	1226	1321	1341	1264	1308	1284	1304	1247	1310	1245	1259	1261	1303	1388	1339	1307	1293	330	326	305	322	1125	318	1177	442	1392	299	1322	348	1377	334	1316	360	1313	325	1287	331	1367	341	1305	325	321	353	318
	00:05:00	37	1150	1161	1176	1150	1154	1198	1124	1190	1128	1170	1134	1181	1167	1191	1113	1182	1338	1235	1274	1170	317	312	296	313	1050	312	1054	398	1193	328	1135	319	1197	318	1142	322	1156	297	1151	343	1227	323	1143	291	343	291	316
	00:10:00	37	1456	1311	1216	1177	1073	1123	1025	1091	1130	1160	1157	1221	1244	1245	1142	1216	1392	1340	1226	1223	294	298	293	281	1177	292	1058	388	1087	321	1047	298	1142	307	1110	343	1138	298	1155	322	1192	313	1138	327	334	308	308
	00:15:00	37	5038	3800	1484	1454	1244	1254	1043	1112	1329	1433	1303	1409	2059	2043	1419	1518	3403	3501	1651	1554	310	291	300	298	2859	282	1297	382	1173	301	1042	326	1373	317	1322	332	1531	290	1315	309	2235	319	1299	300	333	325	300
	00:20:00	37	17551	14650	2218	2054	2398	2448	1239	1237	2040	2160	1617	1690	6541	6360	2286	2260	12865	12954	3641	2887	293	295	294	291	9609	297	1812	333	1973	288	1126	299	1885	297	1572	305	3730	302	1816	304	8708	274	1960	293	341	315	307
	00:25:00	37	34333	31758	4234	3269	6563	6382	1338	1415	4614	4806	1981	2150	16942	17215	4910	4160	28556	28588	8616	6438	292	305	278	310	23782	289	2429	341	5338	303	1296	290	3688	279	1912	312	10907	294	2950	286	22050	304	3810	312	339	314	295
	00:30:00	37	50329	49353	8618	5940	13625	13336	1731	1827	11189	11606	2690	2754	31462	33113	10079	8608	45365	44842	16664	13112	282	285	284	302	41316	293	3336	343	12079	290	1539	289	8926	281	2436	311	23696	298	5477	307	38028	322	7665	294	321	317	281
	00:35:00	37	61959	63268	16256	10801	21854	21566	2287	2296	22879	23697	3746	3987	47474	50226	18121	15959	60228	59086	27310	22401	293	301	292	296	56220	267	4804	342	20305	288	1873	301	19024	281	3224	326	39762	291	10341	294	52516	319	14289	292	312	308	281
	00:40:00	37.1	69681	72407	26759	18365	29350	29402	2979	2966	37489	39080	5460	5807	60516	65921	28393	26152	71831	69657	38215	33940	293	296	296	305	66667	271	6653	338	28162	298	2383	289	33444	279	4659	323	55646	285	17674	294	63745	308	23205	281	316	309	283
	00:45:00	37	73956	77392	38838	28510	35826	36296	3837	3815	51658	54114	7850	8363	70749	77714	38891	37708	80204	77767	48682	45241	293	295	302	315	74126	277	9413	328	35989	282	3074	278	48628	301	6621	305	69032	297	27236	308	72122	288	33512	288	316	303	298
	00:50:00	37	76508	80035	50559	39968	41776	42179	4754	4704	63136	66945	11112	11515	77474	85695	49518	49128	86642	83798	58813	56543	295	276	304	309	77806	274	12908	329	42301	297	3769	285	61499	290	9078	317	78909	279	37696	300	78645	288	44442	280	320	296	293
	00:55:00	37	77424	81468	60097	51640	46608	47415	5750	5659	71262	75578	14720	15509	81921	90761	58904	59965	91147	87422	66685	65819	288	275	296	301	80096	275	17151	315	48056	282	4629	301	71926	311	12236	296	85994	287	48558	300	82338	301	54718	286	308	317	305
	01:00:00	37	78249	82619	67352	61753	50815	51951	6757	6641	76777	81670	18868	19844	84333	94135	66191	69263	93834	89877	72978	73600	290	289	300	301	81126	273	22249	335	52672	286	5534	290	78535	314	16064	301	90175	268	58949	298	85596	284	63725	287	325	297	296
	01:05:00	37	78283	81869	71992	69669	54211	55945	7801	7629	80301	85955	23455	24783	86272	95387	71445	76960	95777	91514	77639	80076	296	296	286	304	81308	270	27729	353	56808	278	6365	258	83308	298	20009	295	92371	288	68002	301	87576	282	71041	299	304	289	309
	01:10:00	37	77707	81955	75068	75398	57508	59330	8830	8782	82670	87867	28382	29902	86675	96402	76728	82902	97257	92290	81106	84501	294	294	286	298	81152	276	34472	331	60778	290	7425	275	86041	290	24702	301	94114	287	74866	297	88220	297	77429	288	322	292	295
	01:15:00	37	77350	81811	76712	78675	60501	62157	9877	9884	83511	89794	33309	35127	87422	96868	79213	87187	97600	92666	83673	87682	292	293	303	292	80690	281	41014	321	63932	278	8449	290	88166	312	29739	326	94784	294	80524	299	89530	291	81518	309	332	306	275
	01:20:00	37	77052	81946	77246	80925	62866	64799	10808	11020	84331	90611	38211	40658	86733	97002	81627	89890	98095	93210	85227	90349	284	305	284	293	81158	256	47971	313	66757	275	9464	267	89105	283	34655	298	94601	291	84552	294	89496	303	84986	292	312	306	289
	01:25:00	37	76607	81188	77483	81692	65116	66810	11894	11890	85131	90685	42547	45685	87310	96980	82647	91982	98927	92975	85854	90889	275	277	281	329	80115	256	54612	325	69637	281	10515	280	89549	296	39248	312	95000	288	87825	307	89585	305	87691	306	297	301	297
	01:30:00	37	75997	81108	77765	82359	67083	68819	12831	12892	84849	91347	47290	50789	87127	97024	83191	93501	98182	93345	87087	92540	298	312	305	287	79899	284	60989	330	72035	272	11493	268	89822	289	44121	303	95481	303	89621	304	89766	307	88731	288	302	305	288
	01:35:00	37	75707	81023	77543	82457	68967	70715	13708	13894	85158	91485	51481	55283	87203	97323	84012	93500	98554	93614	87491	92595	313	297	276	284	79454	264	67060	335	73430	298	12714	299	89902	305	48705	306	94703	286	91203	278	89893	282	90158	318	327	294	282
	01:40:00	37	75464	81006	77397	82787	70139	71767	14618	14989	85310	91150	55478	59915	86776	97134	84334	94494	98781	93170	87030	93189	279	285	285	278	78938	270	71312	330	74974	271	13743	288	90349	291	53159	299	95530	295	92307	299	89923	287	90257	284	332	296	281
	01:45:00	37	75331	79860	77482	82146	71232	72935	15399	15936	85253	91274	59058	63126	86578	97555	84738	94805	98824	92942	87415	93197	294	296	283	276	78720	275	75367	316	76598	269	14988	301	89998	288	57429	299	95417	304	92507	288	90120	289	91311	273	322	281	290
	01:50:00	37	74847	79834	76922	82327	72394	74811	16126	16618	84890	91480	62681	67284	87139	96649	84825	95116	98596	92850	87662	93106	295	289	275	303	78250	244	78518	327	77744	293	16089	305	90195	290	61299	319	95854	296	92871	316	90132	291	91386	280	328	301	291
	01:55:00	37	74338	79900	76481	81625	73153	75797	16966	17460	84832	91324	65637	70898	87103	97523	84732	95342	98128	92975	87559	93317	299	293	291	304	78026	245	80707	332	78631	279	16798	281	90284	309	65124	313	95586	285	93197	304	90588	280	91566	288	308	284	277
	02:00:00	37.1	74109	79633	76426	81716	73846	75921	17771	18599	84931	91880	68310	73770	86766	97149	84649	95059	98161	92811	88022	93369	271	295	295	313	77872	275	82790	336	79945	272	17992	264	89357	299	68080	320	95215	307	93305	311	90241	297	91669	306	309	285	293
	02:05:00	37	73497	79242	76391	81772	74064	76802	18336	19196	84789	91447	70900	75933	86569	97057	84913	94757	98816	92957	87848	93223	287	289	302	307	77680	276	83469	330	80798	279	18785	283	89982	282	71203	309	95421	286	93079	286	90675	301	91716	282	299	281	270
	02:10:00	37	73148	78246	76180	81176	74698	77302	18938	19979	84925	91053	72963	78672	86603	96533	84743	95060	98023	92839	87963	93775	289	272	288	302	77127	265	84766	342	81298	282	19899	293	89951	290	73294	306	95325	291	93255	295	89620	313	91944	281	322	300	274
	02:15:00	37	72982	78383	75778	81428	75221	78035	19808	20699	84566	90907	74659	80606	86727	96868	84418	95132	98037	92592	87547	93573	284	281	267	294	77019	278	84922	330	81500	277	20639	286	90024	267	75816	307	95220	295	93743	292	90067	292	91561	287	312	309	297
	02:20:00	37	72574	78301	75436	80905	75415	78074	20327	21386	84594	91140	76241	82128	86813	97013	83986	95026	98272	92508	87520	93194	286	274	290	291	76195	253	85450	336	82435	270	21647	297	89895	308	77750	282	95263	299	92982	303	89894	284	91710	277	301	274	290
	02:25:00	37	72391	78062	74843	80765	75565	78072	20955	22094	84582	91399	77736	83980	86467	96541	84393	94590	98226	91757	87875	93684	284	280	287	292	76600	269	85489	338	82673	289	22601	291	90307	308	80098	307	95429	291	93547	288	89713	293	91528	288	314	306	285
	02:30:00	37.1	71841	77822	75218	79927	75702	78539	21477	22869	84431	91056	78438	85390	86286	96913	84264	94746	98046	92683	87651	93310	288	299	279	279	75638	252	85507	297	82943	276	23352	283	89904	301	81234	308	94891	276	93026	281	89671	288	91650	265	345	308	294
	02:35:00	37	71706	77686	75223	80391	76423	78530	22330	23247	84174	90953	79775	86355	86435	96183	84573	94564	98212	92134	87666	93278	290	299	288	295	75190	268	85591	338	83487	271	23963	290	89974	291	82396	322	95843	281	93650	289	89944	304	91537	277	321	287	280
	02:40:00	37	70971	77474	74755	80085	76387	79119	22593	24042	84374	91154	80932	87614	86186	96478	84183	94616	98448	92314	87785	92947	284	282	290	285	75026	273	85568	341	83881	271	24832	298	89828	305	83782	326	95637	290	93643	288	89704	284	91731	306	313	300	291
	02:45:00	37	70782	77156	74886	80037	76011	79195	22895	24548	83674	90729	81367	88369	86655	96653	84239	94544	97950	92172	87377	93061	307	284	272	287	74800	286	85534	328	83447	292	25736	296	90018	291	84484	316	95240	313	93434	300	89555	305	91759	294	293	308	285
	02:50:00	37	70666	76972	74241	79835	75876	78683	23659	25187	83844	90652	82134	88785	86224	96291	83818	94427	98046	91884	87444	93128	295	285	282	290	74581	279	85162	344	83795	271	26268	294	89542	282	85266	321	95504	281	93329	284	89791	295	91768	287	319	296	284
	02:55:00	37	70017	76532	74076	79044	76157	78844	24203	25427	83928	90986	82374	89248	85944	96401	84336	94239	98283	91973	87156	92775	291	281	293	311	74255	270	85029	342	83368	279	27023	270	89594	289	86269	304	95061	294	93334	309	89727	290	91606	295	307	298	257
	03:00:00	37	70267	76208	74391	78894	76165	79265	24539	26053	83166	91035	83182	89879	85615	96634	84262	93650	98427	91423	87328	92752	272	285	280	292	74103	265	85044	313	83681	282	27928	290	89828	291	86172	293	95115	280	93628	289	90145	294	91590	280	305	275	298
485528
	Time	T° 485,528	E1	E2	E3	E4	E5	E6	E7	E8	E9	E10	E11	E12	E13	E14	E15	E16	E17	E18	E19	E20	E21	E22	E23	E24	F1	F2	F3	F4	F5	F6	F7	F8	F9	F10	F11	F12	F13	F14	F15	F16	F17	F18	F19	F20	F21	F22	F23
	00:00:00	37	1225	1315	325	342	1351	1399	336	324	1318	1382	362	344	1322	1315	336	316	1419	1468	317	326	342	334	328	330	1225	312	289	337	1329	325	338	349	1377	330	350	366	1457	341	355	323	1495	350	360	346	338	387	330
	00:05:00	37	1129	1142	309	314	1183	1245	302	311	1152	1212	344	325	1112	1211	329	315	1250	1300	318	296	316	316	318	294	1028	294	306	303	1188	347	327	336	1213	332	313	394	1258	354	334	340	1251	357	341	311	316	337	293
	00:10:00	37	1363	1360	300	312	1128	1124	311	312	1151	1197	330	332	1132	1246	337	326	1333	1441	323	302	325	331	274	281	1276	283	285	306	1099	320	328	341	1141	296	332	368	1282	332	337	324	1326	318	302	318	321	343	280
	00:15:00	37	4278	3354	294	306	1281	1304	295	291	1423	1426	324	322	2034	2133	312	328	3540	3968	314	290	321	301	296	246	2891	310	272	306	1315	301	308	339	1454	294	316	348	2225	314	323	305	3480	347	314	327	330	332	296
	00:20:00	37	14500	12473	294	276	2657	2603	292	316	2582	2742	322	311	6633	6987	316	310	11040	11963	315	328	310	314	272	261	7552	282	288	296	2656	297	309	319	2607	298	295	357	7230	312	329	315	10907	335	313	316	309	327	294
	00:25:00	37	30049	28180	303	291	5929	5947	282	301	6749	7001	314	316	16510	17355	310	299	22458	24427	326	293	317	308	267	279	17295	299	285	269	5879	289	316	324	6745	313	303	338	18034	322	310	314	22995	326	311	304	305	334	267
	00:30:00	37	46072	45300	292	288	10194	10361	300	286	15744	16177	327	312	29398	31441	293	299	35195	37804	318	306	293	296	290	255	31632	291	271	283	10424	309	275	317	15460	305	305	330	32513	312	309	301	36225	325	309	305	311	303	273
	00:35:00	37	59561	59662	276	301	14470	14553	292	287	27556	27940	315	304	42743	45716	294	303	47425	50818	299	278	319	311	292	269	47066	297	286	282	14668	306	292	311	27311	280	311	346	47518	331	306	321	49174	330	316	295	293	319	273
	00:40:00	37.1	68520	70211	289	287	18009	18403	302	281	38624	39495	309	305	54319	58507	319	295	58407	61722	282	310	310	301	287	267	61683	288	269	271	18327	305	293	306	39572	291	294	339	60941	334	300	318	60099	337	304	277	291	302	276
	00:45:00	37	75087	76909	290	304	20844	21408	273	285	48323	49384	309	305	62971	68760	293	296	66869	70491	311	309	308	293	274	265	72046	286	293	286	21352	290	299	291	49708	299	293	334	71159	280	300	302	69128	321	319	299	312	313	287
	00:50:00	37	77983	80235	257	295	23664	23995	295	307	56324	57605	328	304	69758	75880	297	297	73940	77453	312	310	288	314	270	260	79210	268	273	296	24284	280	312	308	58662	284	297	342	78424	311	308	318	75959	320	300	288	300	316	268
	00:55:00	37	80119	82384	291	289	25819	26641	280	304	62796	64295	310	301	74263	80414	309	303	78274	82417	314	296	297	301	280	281	83435	270	282	298	26634	296	309	300	65762	311	305	344	84213	331	299	301	81431	322	325	297	298	290	272
	01:00:00	37	80653	83090	267	296	27846	28728	289	282	67755	69203	334	296	77776	84396	306	297	82627	86261	308	308	277	286	286	267	85745	277	268	290	28652	299	282	307	71623	292	296	343	87330	304	302	297	85067	326	315	287	302	314	270
	01:05:00	37	81340	83398	262	267	29769	30725	298	310	71952	73378	313	290	79421	86216	295	299	85167	89096	287	302	288	303	278	273	86438	290	249	269	30926	299	300	334	75619	279	302	332	90029	311	316	304	87577	313	320	310	294	321	255
	01:10:00	37	81514	84181	267	287	31808	32444	283	287	74765	77169	309	300	80846	87960	294	287	86762	90920	304	308	320	293	279	270	86856	269	262	288	32822	286	276	308	78803	301	290	351	90849	326	299	303	89528	322	297	285	287	316	277
	01:15:00	37	81129	83504	280	301	33361	34141	288	300	77052	78837	315	320	81616	88645	282	294	87911	91563	297	282	289	304	291	272	87536	290	278	260	34604	297	288	302	81685	307	302	350	91838	318	297	287	90694	303	304	292	300	304	274
	01:20:00	37	81092	83333	279	289	34625	35872	273	296	78964	80220	329	293	81939	88431	279	304	88609	92645	300	298	302	297	282	262	87135	263	261	276	36141	298	302	307	83155	287	299	360	92319	304	324	281	91528	307	295	313	312	312	271
	01:25:00	37	81345	83379	276	273	35855	37223	276	284	80173	82081	316	306	82063	88819	299	316	89100	93296	301	284	303	301	272	248	87357	274	267	289	37589	305	284	302	84903	303	316	332	92218	323	314	292	91851	326	306	296	305	317	266
	01:30:00	37	81363	83351	290	285	37121	38412	281	285	81339	83216	319	294	82295	89208	294	302	89658	93468	305	301	309	277	279	257	86855	279	262	279	39280	292	291	318	86006	300	299	325	92753	309	302	312	91992	326	330	295	304	319	262
	01:35:00	37	81454	83188	263	275	38250	39705	266	296	82394	83613	305	297	82606	89498	291	305	89105	93397	306	300	306	292	277	256	87318	276	274	294	40284	304	304	282	86704	300	302	324	92884	332	320	294	92278	317	304	298	303	311	275
	01:40:00	37	81277	82937	266	289	39225	40826	285	275	82677	84927	322	288	82364	88943	307	283	89717	93660	294	283	290	289	270	257	87108	276	255	270	41307	303	294	320	87494	313	300	333	93324	318	283	298	92740	329	296	280	308	304	267
	01:45:00	37	80831	82753	273	286	40589	41893	289	295	83040	84667	295	291	82318	89257	296	282	89549	93391	307	284	328	305	281	262	86406	266	278	289	42859	287	296	295	87932	275	290	331	92386	304	302	276	92630	309	298	300	280	319	271
	01:50:00	37	80989	82665	262	281	41665	42839	292	293	83202	85516	307	289	82704	89251	301	292	89461	93168	296	285	294	282	286	254	86927	267	265	286	43807	280	311	328	88276	291	290	347	92829	296	298	306	92774	292	306	284	307	333	274
	01:55:00	37	80731	82877	264	288	42609	44281	286	285	84148	85600	312	298	82603	89224	294	287	89679	93447	291	290	300	295	279	259	86442	257	262	284	44843	292	277	320	88366	299	297	345	92651	331	317	284	92550	326	295	292	305	305	276
	02:00:00	37.1	80679	82271	276	277	43139	44835	279	293	83691	85777	309	291	82515	89398	292	283	90156	93910	291	312	293	279	281	250	86507	272	271	279	45539	276	288	293	88683	289	292	332	92737	309	329	311	92741	335	291	300	297	324	264
	02:05:00	37	80271	82573	275	284	44096	45796	269	284	83775	85964	301	291	82365	89508	291	305	89294	93524	310	296	289	299	301	264	86189	294	283	282	46868	277	298	313	88583	277	305	344	92533	302	282	294	92338	331	304	297	300	325	267
	02:10:00	37	80522	82204	261	268	45027	46595	283	279	83867	86146	322	306	82531	89233	285	308	89572	93431	280	293	302	304	273	258	85739	282	264	286	47619	290	275	304	88454	290	299	351	92441	325	300	302	92931	325	297	300	291	310	258
	02:15:00	37	80573	82119	279	265	45719	47543	304	279	84041	86182	302	294	82213	89461	296	291	89538	93548	299	290	292	294	277	256	85727	271	274	280	48633	308	284	294	88949	282	309	338	92713	316	298	295	92026	346	310	287	297	312	275
	02:20:00	37	80510	81997	266	267	46255	48362	289	287	84598	85891	332	300	82143	88848	287	271	89380	93003	296	290	304	295	277	244	85982	272	271	270	49489	282	296	303	88900	289	307	341	92648	305	308	303	92657	314	300	293	299	318	261
	02:25:00	37	80571	82094	274	265	46881	49108	292	291	84427	86174	315	298	82242	89228	297	300	89414	93391	302	300	297	289	283	244	85742	263	260	285	49988	274	273	301	89117	293	314	345	92732	296	305	304	91908	320	288	287	304	301	263
	02:30:00	37.1	80338	81914	275	275	47694	49707	299	289	84543	86187	289	302	82051	89152	288	281	89144	92905	288	277	304	290	282	247	85796	275	286	273	50835	279	278	306	89107	301	303	348	92791	324	298	293	92246	317	297	303	306	311	288
	02:35:00	37	80351	82189	262	279	48241	50073	265	272	83920	86067	307	312	82107	88829	275	295	89734	93259	284	313	305	275	278	263	85397	276	279	267	51498	283	292	302	88979	287	308	323	92893	310	314	306	92189	333	295	290	305	294	257
	02:40:00	37	80195	81677	295	266	48992	51028	294	295	84747	86373	330	308	81975	89055	301	299	89946	92967	289	293	307	309	273	266	85315	272	286	285	52070	280	252	323	89515	288	294	338	92310	306	305	301	92466	315	311	285	301	303	267
	02:45:00	37	80140	81681	264	259	49584	51390	283	280	84501	86525	309	297	82015	88957	288	276	89651	93222	315	303	295	296	281	257	84785	262	271	260	52629	278	280	305	89006	301	307	323	92484	310	304	291	92028	334	299	305	287	312	262
	02:50:00	37	80175	81267	263	280	49961	52112	281	300	84659	86254	314	301	81817	88825	277	301	89099	93118	302	284	300	280	271	281	85028	273	279	285	53328	299	291	309	89221	294	298	344	92868	312	305	274	92439	304	307	283	296	316	265
	02:55:00	37	80025	81578	256	289	50662	52558	289	276	84563	86026	312	301	82079	88785	276	294	89276	92825	296	286	295	291	300	260	85055	253	267	282	54010	275	293	301	88833	287	301	328	92750	303	295	298	92188	307	304	299	308	292	279
	03:00:00	37	79999	81469	260	282	51126	53070	285	282	84306	86114	314	288	82109	88968	300	299	89500	92798	301	283	290	289	285	254	84954	272	285	295	54205	291	273	305	88995	305	312	316	92652	304	306	309	92446	304	302	316	299	295	252
485528
	Time	T° 485,528	I1	I2	I3	I4	I5	I6	I7	I8	I9	I10	I11	I12	I13	I14	I15	I16	I17	I18	I19	I20	I21	I22	I23	I24	J1	J2	J3	J4	J5	J6	J7	J8	J9	J10	J11	J12	J13	J14	J15	J16	J17	J18	J19	J20	J21	J22	J23
	00:00:00	37	1232	1273	317	338	1289	1407	316	356	1378	1467	339	330	1292	1360	319	350	1483	1492	346	314	337	342	331	324	1121	505	302	327	1334	335	338	362	1384	348	324	356	1468	329	394	334	1468	334	323	323	357	336	322
	00:05:00	37	1160	1095	296	301	1112	1223	296	329	1155	1209	331	328	1089	1193	324	317	1313	1270	348	304	318	320	319	312	957	518	293	332	1127	303	300	326	1106	311	317	308	1215	326	387	325	1244	324	314	317	354	328	311
	00:10:00	37	1537	1368	265	313	1035	1121	303	331	1180	1263	328	330	1205	1283	322	313	1441	1430	327	304	304	310	315	259	1308	581	301	325	1066	290	291	334	1210	317	299	315	1309	324	354	301	1349	314	310	305	339	301	301
	00:15:00	37	6136	4256	279	290	1344	1484	279	318	1528	1672	293	327	2659	3042	305	293	3987	4203	312	290	293	306	302	296	2691	584	283	281	1421	294	286	297	1598	285	295	319	3043	309	383	315	3704	321	320	298	339	302	292
	00:20:00	37	17751	14414	261	283	3223	3380	305	337	3489	3752	282	317	8374	9548	308	288	11449	12116	305	274	290	302	294	275	7006	598	265	296	3332	291	295	309	3360	303	306	309	9667	294	365	312	10997	312	302	304	333	313	292
	00:25:00	37	32623	30042	279	284	6165	6458	301	330	8645	9353	326	316	18408	20505	321	315	22155	23280	305	288	309	292	283	280	16612	617	276	298	6586	276	287	298	8440	313	299	301	21178	314	353	319	22056	294	305	291	338	303	288
	00:30:00	37	46659	45765	270	294	9228	9760	295	315	16994	18464	316	289	30412	33679	296	292	34168	35548	289	298	283	299	292	264	31208	597	296	308	9970	308	278	314	16822	301	288	314	34665	297	360	319	34074	304	293	294	312	291	295
	00:35:00	37	58126	59171	271	280	12233	12950	290	313	26852	29325	299	305	42368	46360	309	291	45119	47645	314	298	292	311	288	275	47794	621	274	301	13119	299	287	304	27096	285	283	303	48590	299	326	302	46284	305	298	295	331	292	287
	00:40:00	37.1	66238	68673	276	274	15229	16004	286	321	36115	39408	301	303	52652	57486	289	311	55419	57978	302	286	300	307	288	264	61412	603	283	288	16027	298	284	309	37082	305	331	313	60398	301	337	297	56830	292	283	290	317	303	299
	00:45:00	37	71738	74731	263	286	17575	18692	260	285	44413	48726	305	302	60981	66302	293	320	64031	66639	295	289	287	299	284	276	71972	598	275	303	18943	285	290	307	46122	293	300	303	69412	311	354	305	65668	286	282	297	318	299	306
	00:50:00	37	75003	78991	277	273	19924	21337	287	301	51529	56286	325	303	66817	73269	284	302	70786	73821	318	281	301	297	300	279	78854	607	286	295	21515	297	284	314	53771	308	306	325	76721	313	352	288	73180	297	297	289	325	304	285
	00:55:00	37	76500	81192	275	291	21909	23322	300	312	56996	62702	293	308	71807	78298	330	308	76410	79454	302	292	316	284	283	253	83140	596	264	301	23859	274	278	318	60450	294	295	298	82394	304	342	303	79214	303	304	299	311	293	310
	01:00:00	37	77588	82619	282	280	24060	25562	303	323	62571	68635	308	309	75031	81925	297	286	80682	83523	296	289	295	290	276	266	85046	577	294	299	26084	280	285	296	66177	297	286	292	86171	315	358	283	83203	304	298	307	327	309	284
	01:05:00	37	77896	82689	281	289	25652	27622	280	313	66176	73104	288	307	77765	84374	305	286	83665	86226	288	288	286	296	296	266	86464	588	280	288	28259	297	302	291	70837	305	296	305	88575	308	337	301	86501	274	305	306	315	306	298
	01:10:00	37	78544	82425	272	277	27499	29712	281	308	69621	76556	298	292	79416	85946	284	298	85630	89113	328	295	294	290	275	255	86927	609	271	304	30276	279	281	299	74647	310	291	312	90554	312	349	303	89085	302	299	298	324	320	285
	01:15:00	37	78608	82716	290	272	28874	31282	272	319	72104	79494	295	319	80775	87142	305	284	87385	90439	276	299	295	300	271	260	87170	579	284	278	32084	285	280	303	77198	279	280	305	91434	310	356	300	90362	303	293	304	309	308	247
	01:20:00	37	78636	82956	271	298	30724	33046	294	321	73984	81766	285	298	80882	87600	296	304	88332	91252	314	308	280	314	269	271	87068	563	279	293	34162	292	266	300	79888	283	283	304	92866	295	349	305	91331	300	282	281	333	304	280
	01:25:00	37	78359	83048	260	276	32279	34894	282	309	75745	83807	313	284	81194	88233	302	278	89446	92347	290	295	297	307	304	258	86712	565	262	273	35778	293	278	315	81706	294	288	302	93208	293	349	308	92293	293	289	293	310	292	275
	01:30:00	37	78335	82641	264	288	33569	36188	281	300	77201	84894	277	274	81561	88885	314	300	90248	92911	309	299	277	270	272	247	86733	588	287	288	37561	278	277	289	83748	303	295	312	93270	316	354	289	92025	287	300	294	297	309	264
	01:35:00	37	78314	82474	243	281	35046	37386	273	293	78419	86080	293	287	81363	89011	298	305	90708	93259	287	304	290	284	284	250	86994	566	276	283	39668	280	278	300	84685	292	304	297	93559	281	337	293	93103	298	278	296	318	291	276
	01:40:00	37	78098	82447	252	282	36325	38982	270	319	78924	87666	293	296	81884	89217	296	282	90506	93534	308	290	273	304	271	247	86775	550	263	277	40883	278	272	300	85266	290	292	301	93638	288	354	300	93275	286	288	299	312	292	302
	01:45:00	37	78016	81831	264	276	37681	40222	270	306	79857	87723	293	282	81993	88680	293	311	90535	93416	293	300	289	298	272	244	86524	570	271	289	42446	300	270	301	86439	302	282	288	93415	295	342	288	93621	314	290	280	322	292	292
	01:50:00	37	77672	81814	290	304	38458	41475	281	302	79819	88281	297	289	81796	89235	301	293	90893	93508	287	265	300	284	281	261	86756	550	269	272	43956	301	275	302	86958	296	284	306	93337	298	349	304	93563	296	309	286	297	306	268
	01:55:00	37	77395	82027	269	265	39872	43133	273	302	80158	89063	287	287	81690	89020	280	307	90789	93272	303	288	277	294	266	266	86496	515	261	301	45056	286	279	281	87477	301	279	279	93591	290	347	302	93489	284	279	303	296	297	267
	02:00:00	37.1	77582	81614	275	285	40709	44305	273	297	80441	88938	284	294	81850	88963	283	268	90674	93363	301	281	288	290	289	243	86340	501	294	290	46537	275	279	308	87452	286	276	299	93286	287	333	288	93854	295	272	286	300	297	277
	02:05:00	37	77480	81473	261	273	41733	45155	268	314	80773	88893	275	308	81360	88713	286	297	90639	93670	288	288	296	292	277	253	86444	488	286	293	47737	277	271	295	87568	291	287	315	93754	302	336	301	92969	309	292	283	296	307	278
	02:10:00	37	77575	81786	262	274	43030	46280	280	300	80483	89585	287	293	81767	88717	288	281	90304	93335	304	286	279	263	278	249	86407	511	269	289	48939	283	288	303	87780	302	275	297	93783	306	334	299	93274	282	296	296	324	306	270
	02:15:00	37	77203	81059	259	266	43660	47285	262	325	80956	89697	273	319	81958	88474	294	306	90448	93237	294	299	287	289	250	256	85798	480	248	309	50202	292	269	301	87730	275	290	287	93499	298	326	292	93383	303	292	303	307	279	274
	02:20:00	37	76812	81228	260	287	44590	48274	270	308	81007	89682	297	302	81628	88615	302	311	90433	93111	307	290	288	303	286	277	85952	476	257	275	51191	284	285	290	88275	281	291	310	93556	283	357	307	92939	292	300	291	308	283	280
	02:25:00	37	77108	81055	285	276	45072	48953	292	288	81139	90032	294	317	81787	88553	279	332	89960	92943	286	279	285	291	264	244	85822	492	283	275	52424	294	269	305	88382	276	295	308	93726	287	341	290	93567	291	296	304	318	297	284
	02:30:00	37.1	76757	81099	253	288	46196	49812	273	305	81079	89564	289	293	81934	88674	287	286	90221	93021	307	282	297	274	267	251	85620	504	279	300	53598	288	267	293	88213	285	297	312	93380	294	339	307	92971	277	275	283	339	296	296
	02:35:00	37	76508	80577	266	291	47089	50906	297	318	81216	89831	290	284	81913	88444	307	301	90404	92940	293	294	272	275	274	271	85488	496	265	288	54801	285	286	296	88848	305	285	300	93198	296	341	292	93324	292	288	292	315	292	263
	02:40:00	37	76415	80690	258	268	47587	51688	294	304	80899	90006	298	303	81637	88716	307	303	90241	92408	283	278	276	302	281	252	85498	505	260	279	55068	268	268	297	88004	286	279	305	93736	285	351	306	92960	282	280	299	295	284	267
	02:45:00	37	76350	81022	255	283	48502	52163	295	297	81340	89850	307	300	81480	88701	296	308	90393	92906	289	287	288	316	293	246	85324	481	281	281	55975	274	285	306	88277	314	299	304	92907	280	335	292	92216	270	274	311	292	299	274
	02:50:00	37	76479	80634	275	281	49138	53104	277	286	80887	89364	298	299	81237	88091	292	291	90303	92979	285	289	277	289	288	253	85571	511	268	288	57181	290	284	285	87831	278	295	294	93624	317	358	291	92957	284	303	273	321	314	273
	02:55:00	37	75975	80535	272	283	49956	53727	286	318	81096	90004	316	315	81705	87867	289	277	90080	93038	306	301	294	298	270	242	84834	488	279	284	57863	300	289	289	88302	295	278	292	93457	290	362	281	92158	297	292	273	303	293	271
	03:00:00	37	76588	80272	268	272	50618	54402	285	318	81252	89804	291	297	81339	88094	290	300	90167	93412	284	282	306	285	288	251	85014	483	262	295	58800	278	284	296	88568	284	292	280	93503	286	342	299	92962	275	278	276	320	277	284
485528
	Time	T° 485,528	M1	M2	M3	M4	M5	M6	M7	M8	M9	M10	M11	M12	M13	M14	M15	M16	M17	M18	M19	M20	M21	M22	M23	M24	N1	N2	N3	N4	N5	N6	N7	N8	N9	N10	N11	N12	N13	N14	N15	N16	N17	N18	N19	N20	N21	N22	N23
	00:00:00	37	1583	1313	1314	1334	1376	1415	1356	1367	1328	1398	1359	1377	1263	1392	1125	1329	1379	1427	1297	1382	313	344	341	312	1085	295	1170	334	1322	311	1301	324	1314	325	1263	302	1365	332	1301	327	1494	333	1383	317	321	348	322
	00:05:00	37	1568	1180	1146	1185	1176	1198	1135	1147	1171	1238	1197	1167	1102	1232	962	1185	1310	1322	1185	1242	323	311	301	310	1037	301	984	311	1068	293	1106	313	1121	318	1036	322	1206	328	1160	300	1316	326	1257	307	309	320	332
	00:10:00	37	3544	2061	1323	1346	1741	1728	1106	1111	1430	1612	1221	1205	1561	1757	1069	1302	2459	2732	1348	1512	310	310	290	318	2098	312	1254	295	1893	315	1120	299	1674	286	1149	313	1928	301	1292	320	2816	314	1444	301	302	333	329
	00:15:00	37	11438	8552	3073	2454	6002	6107	1242	1261	5468	6155	1558	1525	5937	6880	1961	2093	8194	9485	3583	4421	307	292	282	301	7944	294	2175	295	7137	294	1324	292	7095	306	1455	282	7881	310	2204	307	10253	312	3887	310	290	323	300
	00:20:00	37	24420	21556	10370	7554	13018	13222	1954	1937	19319	21377	2614	2086	17199	20173	5773	6129	17866	20147	10502	12660	288	282	287	304	21273	271	4700	292	15073	291	1966	304	23551	307	1977	297	22274	320	6308	319	22210	297	11628	286	308	305	298
	00:25:00	37	38133	36614	24835	19526	19695	20027	3638	3641	37244	42083	5597	3581	32015	37526	13653	15340	28825	32214	21032	24803	307	293	296	278	38380	282	10379	296	22486	321	3726	299	43782	296	3241	289	39673	310	15588	315	35286	306	23561	273	304	332	299
	00:30:00	37	51060	50875	41621	36325	25175	25928	6062	6016	51739	58130	11343	6494	45353	53233	24115	27903	39698	44046	32721	37858	303	302	298	301	54235	294	19568	306	28518	290	6051	289	59139	289	5450	303	55023	315	29250	301	48577	296	37241	294	284	323	295
	00:35:00	37	60485	62467	56144	53059	29721	30436	8670	8612	61216	68615	18910	11128	55298	64985	34881	41824	48995	53971	44312	50417	301	299	292	302	66753	285	32128	283	33147	287	8548	294	68865	285	9070	292	66292	295	43472	311	59494	297	49897	309	293	304	315
	00:40:00	37.1	67219	70973	67510	66470	33102	33974	11327	11259	66615	75301	27342	17311	62540	72831	44676	54516	56530	62832	54310	60873	288	314	303	306	75623	279	46202	285	36868	293	10991	301	75342	301	14050	277	74084	298	57034	295	68364	321	61365	295	302	329	316
	00:45:00	37	71903	76616	74609	75823	36215	37152	13843	13848	70714	79625	35327	25178	67323	79091	52065	64569	63396	69356	62446	69497	289	292	304	303	81639	300	59437	267	39956	281	13426	297	79209	284	20265	307	79836	286	68312	302	75971	284	70268	281	311	339	291
	00:50:00	37	75117	80079	79022	81535	38712	39918	16137	16228	73426	82790	43008	33156	70702	82622	57684	72499	68437	74780	68090	75682	296	299	296	288	85213	295	70407	276	42889	271	15659	292	82067	315	27033	286	83793	289	76450	296	81439	286	77219	291	333	303	285
	00:55:00	37	76193	82085	81565	84899	40803	42490	18619	18560	75668	85309	49289	41728	73486	85749	61509	77721	72572	78709	72711	80364	300	307	280	286	87085	277	77625	275	45377	294	18128	299	84288	311	34562	294	85685	288	82738	295	85533	294	82425	295	284	318	310
	01:00:00	37	78282	83479	82359	86538	43155	44492	20900	20817	77341	86626	54967	49894	74934	87527	64536	81690	75957	82292	75800	83827	294	291	298	292	88289	275	82541	291	47702	279	20274	299	85716	304	41830	282	87997	304	87137	307	88999	294	85988	292	317	327	316
	01:05:00	37	78431	83539	82836	87278	44986	46703	22995	23187	78031	87791	59379	57170	76081	88935	65820	84286	78202	84131	78064	86125	307	297	274	286	88493	278	85552	284	49801	293	22221	279	86495	275	49242	287	89059	295	89989	287	91553	302	88548	305	281	302	307
	01:10:00	37	78446	83992	83512	87423	46937	48159	25096	25425	78891	88572	62888	63783	77009	89877	67163	85630	80124	85918	79351	87059	310	293	281	284	89584	280	87106	292	51976	289	24529	276	86862	282	55892	301	89716	297	91267	295	93523	301	89915	299	291	303	305
	01:15:00	37	78869	84778	83395	87481	48239	49940	27017	27363	79417	88916	65536	70549	77774	90285	67961	86435	81339	87419	79711	88354	304	295	270	282	89068	284	87754	290	53718	283	26489	301	87797	297	62019	291	89938	282	91991	291	94459	279	90904	304	289	300	296
	01:20:00	37	79138	84591	83264	87487	49802	51486	29069	29303	79430	89621	67839	75413	77910	90743	68275	87157	82403	88699	80317	88435	295	303	291	294	89368	278	87682	289	55298	297	28556	303	87914	297	67508	274	90347	290	93231	298	95349	309	91458	268	286	277	288
	01:25:00	37	78767	84728	83289	87473	51318	53088	30800	31070	79801	89922	70365	79262	78059	91120	68313	86954	82701	89254	80769	89145	302	286	281	308	89113	303	87607	281	56781	285	30518	287	87945	283	72176	282	90638	277	92867	301	95981	301	91586	286	291	322	284
	01:30:00	37	78748	84697	83414	87605	52522	54369	32654	33153	79949	90212	71449	82912	78087	90926	68244	87394	83551	89612	80663	89088	277	292	300	289	89340	287	88287	283	58513	303	32356	300	87822	308	76647	296	90970	283	92995	321	96915	298	91830	289	294	311	308
	01:35:00	37	78983	84700	83419	87571	53987	56049	34402	34866	80277	90208	72457	86289	78247	91329	68156	87433	84127	89944	80408	88495	291	291	280	301	89295	267	88261	278	59874	295	34520	273	88947	297	80323	308	91076	279	93608	297	97367	289	91861	295	299	301	315
	01:40:00	37	78616	84436	83108	87429	55309	56804	36226	36666	80045	90515	73307	88367	78076	91035	68516	87576	83923	90141	80625	89068	269	274	279	288	89366	289	87821	276	61297	299	35892	286	88589	287	82857	273	90723	306	93297	284	97512	290	92302	282	295	317	285
	01:45:00	37	79244	84178	83056	87491	56421	58319	37590	38072	80360	90127	73837	90456	78710	91164	68322	87273	84281	90238	80886	89269	297	289	286	304	89462	286	87991	292	62384	311	37420	283	88732	302	86348	295	90426	279	93884	280	97716	293	92270	284	295	313	284
	01:50:00	37	79094	84421	83112	87763	57563	59827	39144	39643	80629	90996	74748	92142	78275	91134	68350	87437	84473	90311	80875	88506	272	303	302	284	89446	283	87542	284	63576	268	39325	282	89488	298	87888	289	91187	302	93691	287	97719	287	92616	298	296	306	316
	01:55:00	37	78946	84247	83152	87215	58510	60438	40453	41017	80739	90225	75514	92878	78088	90955	68006	87433	84552	90619	80947	88666	278	298	269	279	89304	291	88324	285	65158	286	40371	290	88679	289	89416	275	90829	293	93803	284	97440	300	92220	305	310	310	298
	02:00:00	37.1	79043	84638	82977	87544	59470	61545	41678	42586	80339	90133	75570	93784	78225	90794	67623	87342	84348	90564	80506	88722	271	288	263	283	89137	283	88018	269	65936	296	41669	294	88361	271	90450	310	90464	304	93499	308	97658	312	92320	298	298	317	299
	02:05:00	37	78712	84335	83160	87124	60450	62615	42976	43323	80318	90610	75876	94816	77882	91114	67876	87511	84801	90812	80848	89304	292	292	292	269	88847	285	88010	289	67206	292	43070	287	88853	286	91679	272	90566	296	93547	303	97497	298	92305	297	280	313	312
	02:10:00	37	78767	84064	83098	87751	61137	63167	43992	44770	80045	90447	75682	95455	78135	90746	68007	86949	84989	90121	80565	88731	291	300	284	294	89638	293	87601	277	68131	267	44404	279	88776	315	92845	292	91475	305	93293	275	97527	295	91880	288	280	303	296
	02:15:00	37	78974	83963	82996	87459	62050	64355	45068	46304	80100	90343	76417	95477	78005	90928	68230	86827	84597	90238	80822	88628	297	305	293	287	88785	289	87857	274	68844	284	45561	295	88544	293	93341	293	91026	302	93316	312	97686	278	91873	289	300	311	299
	02:20:00	37	78782	83800	83342	87439	62769	64683	46006	46899	80234	90144	76172	96196	78172	90816	67868	87499	84571	90100	80741	89338	290	315	288	283	88937	285	88048	301	69943	292	46543	278	88545	294	93960	288	91219	283	93619	281	97629	294	91950	280	292	317	317
	02:25:00	37	78769	83915	82866	87470	63432	65404	47198	48205	80083	90283	76359	96167	78234	90853	68121	87278	84495	90236	80605	89052	286	306	271	306	89341	279	87591	279	70190	285	47655	298	88817	289	94797	275	90813	284	93210	281	97856	306	91861	290	307	293	301
	02:30:00	37.1	78488	84169	82556	87214	64160	66558	48178	49057	80169	90281	76273	96449	78063	91024	67933	87923	84671	90222	80509	88422	282	295	274	295	88908	260	87863	271	71097	286	48682	302	88413	307	94868	279	91287	292	93791	276	98169	286	91750	293	297	307	278
	02:35:00	37	78847	83775	82387	87229	64685	66768	49365	49610	80344	90328	76483	96451	78037	90708	67991	87091	84526	89981	80544	88833	298	274	272	296	88949	275	88095	284	72091	301	49524	302	88370	298	95155	279	90596	282	93404	301	98061	307	91189	308	304	316	308
	02:40:00	37	78925	84205	82640	87480	65458	67503	50173	51083	80353	90271	76460	96704	78259	90242	67844	87063	84473	90300	80473	88632	293	304	286	299	89085	282	88191	269	72333	288	50420	307	88332	287	94761	290	90167	284	93017	287	97283	299	91792	277	291	317	298
	02:45:00	37	78856	83755	82747	87202	65750	68251	50814	51433	80434	90114	76271	96430	78061	90967	67998	87245	84376	90241	79618	88786	286	296	287	284	89028	287	87917	287	72661	289	51437	268	88345	290	95315	288	90082	300	92970	301	97583	307	91664	286	287	314	298
	02:50:00	37	78286	83518	82416	87385	66590	68835	51292	52045	80323	90072	76263	96745	78043	90798	67876	86946	83896	89985	80845	88606	283	307	302	295	89036	268	87982	288	74469	264	52206	286	88617	292	95583	269	90784	287	93374	282	97723	279	91599	301	294	312	306
	02:55:00	37	78639	83669	82549	87134	67190	69687	52316	52833	80214	90359	76598	97070	77877	90765	67944	87169	84506	90183	80722	88646	270	302	297	272	88815	277	87642	281	73912	272	52924	291	88619	283	95637	268	90377	285	93107	273	97836	286	91957	294	273	306	306
	03:00:00	37	78175	83949	82368	87225	67355	69714	52696	53689	80034	90075	76356	96768	78375	90938	68257	86874	84078	89764	80482	88214	301	292	280	302	88765	296	88025	290	74399	270	53641	277	88666	301	95548	292	90028	297	93192	299	98040	298	91445	284	291	313	293
			A1	A2	A3	A4	A5	A6	A7	A8	A9	A10	A11	A12	A13	A14	A15	A16	A17	A18	A19	A20	A21	A22	A23	A24	B1	B2	B3	B4	B5	B6	B7	B8	B9	B10	B11	B12	B13	B14	B15	B16	B17	B18	B19	B20	B21	B22	B23
	3h - 10 min		68811	74897	73175	77717	75092	78142	23514	24962	82036	89875	82025	88658	84371	95389	83120	92434	97035	90083	86102	91529	-22	-13	-13	11	72926	-27	83986	-75	82594	-39	26881	-8	88686	-16	85062	-50	93977	-18	92473	-33	88953	-19	90452	-47	-29	-33	-10
			E1	E2	E3	E4	E5	E6	E7	E8	E9	E10	E11	E12	E13	E14	E15	E16	E17	E18	E19	E20	E21	E22	E23	E24	F1	F2	F3	F4	F5	F6	F7	F8	F9	F10	F11	F12	F13	F14	F15	F16	F17	F18	F19	F20	F21	F22	F23
			78636	80109	-40	-30	49998	51946	-26	-30	83155	84917	-16	-44	80977	87722	-37	-27	88167	91357	-22	-19	-35	-42	11	-27	83678	-11	0	-11	53106	-29	-55	-36	87854	9	-20	-52	91370	-28	-31	-15	91120	-14	0	-2	-22	-48	-28
			I1	I2	I3	I4	I5	I6	I7	I8	I9	I10	I11	I12	I13	I14	I15	I16	I17	I18	I19	I20	I21	I22	I23	I24	J1	J2	J3	J4	J5	J6	J7	J8	J9	J10	J11	J12	J13	J14	J15	J16	J17	J18	J19	J20	J21	J22	J23
			75051	78904	3	-41	49583	53281	-18	-13	80072	88541	-37	-33	80134	86811	-32	-13	88726	91982	-43	-22	2	-25	-27	-8	83706	-98	-39	-30	57734	-12	-7	-38	87358	-33	-7	-35	92194	-38	-12	-2	91613	-39	-32	-29	-19	-24	-17
			M1	M2	M3	M4	M5	M6	M7	M8	M9	M10	M11	M12	M13	M14	M15	M16	M17	M18	M19	M20	M21	M22	M23	M24	N1	N2	N3	N4	N5	N6	N7	N8	N9	N10	N11	N12	N13	N14	N15	N16	N17	N18	N19	N20	N21	N22	N23
			74631	81888	81045	85879	65614	67986	51590	52578	78604	88463	75135	95563	76814	89181	67188	85572	81619	87032	79134	86702	-9	-18	-10	-16	86667	-16	86771	-5	72506	-45	52521	-22	86992	15	94399	-21	88100	-4	91900	-21	95224	-16	90001	-17	-11	-20	-36
			1	2	3	4	5	6	7	8	9	10	11	12	13	14	15	16	17	18	19	20	21	22	23	24
	Normalized in plate format	A	68811	74897	73175	77717	75092	78142	23514	24962	82036	89875	82025	88658	84371	95389	83120	92434	97035	90083	86102	91529	-22	-13	-13	11
		B	72926	-27	83986	-75	82594	-39	26881	-8	88686	-16	85062	-50	93977	-18	92473	-33	88953	-19	90452	-47	-29	-33	-10	-12
		C	72486	81325	82517	86819	55922	57800	41668	46179	84263	87123	80212	90878	84258	92935	81596	85512	82207	91688	83884	90013	-28	-20	-9	-5
		D	86188	-22	88075	-62	57936	-26	56434	-45	88757	-23	88414	-36	91954	-4	90708	-23	88869	-54	87112	-20	1	-12	-4	-8
		E	78636	80109	-40	-30	49998	51946	-26	-30	83155	84917	-16	-44	80977	87722	-37	-27	88167	91357	-22	-19	-35	-42	11	-27
		F	83678	-11	0	-11	53106	-29	-55	-36	87854	9	-20	-52	91370	-28	-31	-15	91120	-14	0	-2	-22	-48	-28	-16
		G	78220	79084	-21	-18	65385	68859	-60	-43	77200	86293	-36	-22	80055	87988	-24	-9	91760	88847	-29	-10	-13	-35	-2	-30
		H	82874	-24	-13	-32	70942	-48	-31	-23	89944	-33	-4	-22	92307	-11	-4	-12	89094	-11	-44	-11	-21	-7	-26	-28
		I	75051	78904	3	-41	49583	53281	-18	-13	80072	88541	-37	-33	80134	86811	-32	-13	88726	91982	-43	-22	2	-25	-27	-8
		J	83706	-98	-39	-30	57734	-12	-7	-38	87358	-33	-7	-35	92194	-38	-12	-2	91613	-39	-32	-29	-19	-24	-17	-53
		K	75717	79389	-42	-17	39016	40642	-7	-17	78058	87253	-56	-20	80534	85537	-12	-10	81295	86213	-2	-12	-40	5	2	-33
		L	78135	-7	-14	-11	44485	-9	-43	-44	85889	-11	-21	-31	87654	-17	13	-9	92104	-22	-13	15	-39	-14	-8	-8
		M	74631	81888	81045	85879	65614	67986	51590	52578	78604	88463	75135	95563	76814	89181	67188	85572	81619	87032	79134	86702	-9	-18	-10	-16
		N	86667	-16	86771	-5	72506	-45	52521	-22	86992	15	94399	-21	88100	-4	91900	-21	95224	-16	90001	-17	-11	-20	-36	-14
		O	71821	83850	3688	3939	69623	71097	1244	1361	73894	88092	2396	2461	81254	89689	2902	3041	84057	89236	2519	2667	-10	9	-9	-29
		P	73498	-9	4714	-48	66609	-10	1316	-34	85681	-49	2315	-18	86398	3	3698	-17	87605	-4	2877	-23	-7	-41	-24	-25
	Average by replicates in plate format		1	2	3	4	5	6	7	8	9	10	11	12	13	14	15	16	17	18	19	20	21	22	23	24
		A	72211.3	3105.3	78292.7	5428.44	78609.3	3772.77	25119	1688.98	86865.7	4224.65	85248.3	3320.42	91245.7	5995.35	89342.3	5388.73	92023.7	4376.57	89361	2873.29	-21.3333	8.02081	-4	13.0767
		B
		C	79999.7	6946.48	85803.7	2914.79	57219.3	1125.58	48093.7	7566.91	86714.3	2274.7	86501.3	5584.32	89715.7	4751.86	85938.7	4570.96	87588	4868.58	87003	3065.95	-15.6667	14.9778	-6	2.64575
		D
		E	80807.7	2592.59	-23.3333	20.8167	51683.3	1570.56	-37	15.7162	85308.7	2373.86	-26.6667	15.1438	86689.7	5272.85	-31.6667	5.03322	90214.7	1777.29	-13.6667	11.9304	-33	10.1489	-14.6667	22.2336
		F
		G	80059.3	2475.56	-17.3333	4.04145	68395.3	2807.37	-44.6667	14.5717	84479	6562.8	-20.6667	16.0416	86783.3	6214.2	-12.3333	10.4083	89900.3	1615.25	-27.6667	17.0392	-23	11.1355	-19.3333	15.1438
		H
		I	79220.3	4336.16	-25.6667	24.8462	53532.7	4081.32	-12.6667	5.50757	85323.7	4586.38	-25.6667	16.2891	86379.7	6041.56	-19	11.2694	90773.7	1782.9	-32.3333	10.504	-14	14.1774	-17.3333	9.50438
		J
		K	77747	1866.5	-24.3333	15.3731	41381	2808.39	-22.3333	18.5831	83733.3	4962.07	-32.3333	20.502	84575	3656.18	-3	13.8924	86537.3	5411.79	-9	6.08276	-24.6667	25.697	-13	18.0278
		L
		M	81062	6060.37	84565	3080.86	68702	3501.34	52229.7	554.7	84686.3	5318.56	88365.7	11472.9	84698.3	6849.39	81553.3	12836.8	87958.3	6849.64	85279	5571.5	-12.6667	4.72582	-20.6667	13.6137
		N
		O	76389.7	6515.02	4113.67	534.837	69109.7	2287.61	1307	59.0169	82555.7	7597.47	2390.67	73.146	85780.3	4251.29	3213.67	425.164	86966	2647.97	2687.67	179.893	-2.66667	10.2144	-20.6667	10.4083
		P
			Mean	S.D.	Mean	S.D.	Mean	S.D.	Mean	S.D.	Mean	S.D.	Mean	S.D.	Mean	S.D.	Mean	S.D.	Mean	S.D.	Mean	S.D.	Mean	S.D.	Mean	S.D.
			A1	A2	A3	A4	A5	A6	A7	A8	A9	A10	A11	A12	A13	A14	A15	A16	A17	A18	A19	A20	A21	A22	A23	A24	B1	B2	B3	B4	B5	B6	B7	B8	B9	B10	B11	B12	B13	B14	B15	B16	B17	B18	B19	B20	B21	B22	B23
	1h - 10 min		76793	81308	66136	60576	49742	50828	5732	5550	75647	80510	17711	18623	83089	92890	65049	68047	92442	88537	71752	72377	-4	-9	7	20	79949	-19	21191	-53	51585	-35	4487	-8	77393	7	14954	-42	89037	-30	57794	-24	84404	-29	62587	-40	-9	-11	-12
			E1	E2	E3	E4	E5	E6	E7	E8	E9	E10	E11	E12	E13	E14	E15	E16	E17	E18	E19	E20	E21	E22	E23	E24	F1	F2	F3	F4	F5	F6	F7	F8	F9	F10	F11	F12	F13	F14	F15	F16	F17	F18	F19	F20	F21	F22	F23
			79290	81730	-33	-16	26718	27604	-22	-30	66604	68006	4	-36	76644	83150	-31	-29	81294	84820	-15	6	-48	-45	12	-14	84469	-6	-17	-16	27553	-21	-46	-34	70482	-4	-36	-25	86048	-28	-35	-27	83741	8	13	-31	-19	-29	-10
			I1	I2	I3	I4	I5	I6	I7	I8	I9	I10	I11	I12	I13	I14	I15	I16	I17	I18	I19	I20	I21	I22	I23	I24	J1	J2	J3	J4	J5	J6	J7	J8	J9	J10	J11	J12	J13	J14	J15	J16	J17	J18	J19	J20	J21	J22	J23
			76051	81251	17	-33	23025	24441	0	-8	61391	67372	-20	-21	73826	80642	-25	-27	79241	82093	-31	-15	-9	-20	-39	7	83738	-4	-7	-26	25018	-10	-6	-38	64967	-20	-13	-23	84862	-9	4	-18	81854	-10	-12	2	-12	8	-17
			M1	M2	M3	M4	M5	M6	M7	M8	M9	M10	M11	M12	M13	M14	M15	M16	M17	M18	M19	M20	M21	M22	M23	M24	N1	N2	N3	N4	N5	N6	N7	N8	N9	N10	N11	N12	N13	N14	N15	N16	N17	N18	N19	N20	N21	N22	N23
			74738	81418	81036	85192	41414	42764	19794	19706	75911	85014	53746	48689	73373	85770	63467	80388	73498	79560	74452	82315	-16	-19	8	-26	86191	-37	81287	-4	45809	-36	19154	0	84042	18	40681	-31	86069	3	85845	-13	86183	-20	84544	-9	15	-6	-13
			1	2	3	4	5	6	7	8	9	10	11	12	13	14	15	16	17	18	19	20	21	22	23	24
	Normalized in plate format	A	76793	81308	66136	60576	49742	50828	5732	5550	75647	80510	17711	18623	83089	92890	65049	68047	92442	88537	71752	72377	-4	-9	7	20
		B	79949	-19	21191	-53	51585	-35	4487	-8	77393	7	14954	-42	89037	-30	57794	-24	84404	-29	62587	-40	-9	-11	-12	-21
		C	76075	81431	81939	86622	16851	17137	23036	24834	47203	48549	67725	76080	72617	78821	76841	80222	71160	79662	75732	81327	-32	-17	-18	-16
		D	45155	-37	87742	-55	16135	-24	26752	-47	47067	1	73907	-26	77323	-9	86379	-20	76069	-32	79402	-16	-6	0	5	-4
		E	79290	81730	-33	-16	26718	27604	-22	-30	66604	68006	4	-36	76644	83150	-31	-29	81294	84820	-15	6	-48	-45	12	-14
		F	84469	-6	-17	-16	27553	-21	-46	-34	70482	-4	-36	-25	86048	-28	-35	-27	83741	8	13	-31	-19	-29	-10	-24
		G	75311	76528	8	-7	35656	37671	-40	-32	63976	71787	-20	-17	69839	76875	-23	-17	74348	72637	-6	-6	-16	-13	5	0
		H	58012	2	-30	-29	38119	-20	-4	5	73191	-33	-20	-9	80409	-13	3	-18	73094	-16	-60	-10	3	-39	-15	-22
		I	76051	81251	17	-33	23025	24441	0	-8	61391	67372	-20	-21	73826	80642	-25	-27	79241	82093	-31	-15	-9	-20	-39	7
		J	83738	-4	-7	-26	25018	-10	-6	-38	64967	-20	-13	-23	84862	-9	4	-18	81854	-10	-12	2	-12	8	-17	-33
		K	74045	77226	-17	-18	25773	26768	-1	-16	70426	79149	-21	0	73969	79033	-9	15	66227	71667	-5	-2	-14	5	16	-7
		L	77728	-6	5	-5	29310	-6	-28	-31	77616	-26	-7	-19	81351	-18	9	-6	77877	-11	-16	-14	-12	2	-1	-17
		M	74738	81418	81036	85192	41414	42764	19794	19706	75911	85014	53746	48689	73373	85770	63467	80388	73498	79560	74452	82315	-16	-19	8	-26
		N	86191	-37	81287	-4	45809	-36	19154	0	84042	18	40681	-31	86069	3	85845	-13	86183	-20	84544	-9	15	-6	-13	-6
		O	64778	75629	2076	2185	50571	51908	587	626	74182	88756	1243	1284	79166	87318	1621	1582	65367	69590	1283	1394	-37	0	1	-22
		P	73347	-9	2199	-38	49323	4	576	-30	86186	-52	1163	-9	85127	-16	1769	-15	70785	2	1458	-10	3	-23	-25	-12
	Average by replicates in plate format		1	2	3	4	5	6	7	8	9	10	11	12	13	14	15	16	17	18	19	20	21	22	23	24
		A	79350	2316.33	49301	24502.2	50718.3	926.381	5256.33	672.448	77850	2463.5	17096	1910.25	88338.7	4937.68	63630	5271.73	88461	4019.54	68905.3	5480.75	-7.33333	2.88675	5	16.0935
		B
		C	67553.7	19581.8	85434.3	3078.41	16707.7	516.149	24874	1858.32	47606.3	819.2	72570.7	4334.84	76253.7	3237.28	81147.3	4835.86	75630.3	4267.94	78820.3	2842.49	-18.3333	13.0512	-9.66667	12.741
		D
		E	81829.7	2590.94	-22	9.53939	27291.7	497.464	-32.6667	12.2202	68364	1963.63	-22.6667	23.094	81947.3	4815.97	-31.6667	3.05505	83285	1806.69	1.33333	14.5717	-37.3333	15.9478	-4	14
		F
		G	69950.3	10356.8	-9.66667	19.1398	37148.7	1311.95	-25.3333	18.9033	69651.3	4964.86	-19	1.73205	75707.7	5380.82	-12.3333	13.6137	73359.7	885.897	-24	31.1769	-8.66667	10.2144	-3.33333	10.4083
		H
		I	80346.7	3922.48	-7.66667	25.0067	24161.3	1025.51	-4.66667	4.16333	64576.7	3009.54	-18	4.3589	79776.7	5568.66	-16	17.3494	81062.7	1582.13	-19.3333	10.2144	-13.6667	5.68624	-16.3333	23.0072
		J
		K	76333	1997.3	-10	13	27283.7	1824.01	-15	13.5277	75730.3	4657.2	-9.33333	10.6927	78117.7	3775.16	5	12.49	71923.7	5829.24	-7.66667	7.37111	-7	10.4403	2.66667	11.9304
		L
		M	80782.3	5752.9	82505	2330.39	43329	2251.32	19551.3	346.902	81655.7	4998.71	47705.3	6587.81	81737.3	7245.27	76566.7	11668.1	79747	6344.57	80437	5301.63	-6.66667	18.8237	-10.3333	17.1561
		N
		O	71251.3	5721.01	2153.33	67.3375	50600.7	1292.76	596.333	26.2742	83041.3	7779.27	1230	61.5386	83870.3	4218.79	1657.33	98.6526	68580.7	2846.53	1378.33	88.5457	-11.3333	22.2785	-15.3333	14.2244
		P
			Mean	S.D.	Mean	S.D.	Mean	S.D.	Mean	S.D.	Mean	S.D.	Mean	S.D.	Mean	S.D.	Mean	S.D.	Mean	S.D.	Mean	S.D.	Mean	S.D.	Mean	S.D.
Detection reaction (fluorescence)
Sample Layout
	Assay									LASV-II
Templates		1	2	2	3	4	6	7	8	9	10
	A									2466
	B									2510
	C
	D
	E
	F
	G
	H										H20
Software Version	3.03.14
Experiment File Path:	C:\Users\User\Google Drive\Wetlab Shared\Users\Anna\N2 multiplex samples run 2_NOV22018.xpt
Protocol File Path:	C:\Users\Public\Documents\Protocols\green_kinetic_3h.prt
Plate Number	Plate 1
Date	2018-11-02
Time	18:05:52
Reader Type:	Cytation5
Reader Serial Number:	1707121
Reading Type	Reader
Procedure Details
Plate Type	Corning 384 Low volume flat bottom
Well Selection	Runtime
Eject plate on completion
Set Temperature	Setpoint 37°C, Gradient 1 °C
	Preheat before moving to next step
Start Kinetic	Runtime 3:00:00 (HH:MM:SS), Interval 0:05:00, 37 Reads
Read	Fluorescence Endpoint
	Full Plate
	Filter Set 1
	Excitation: 485/20, Emission: 528/20
	Optics: Top, Gain: extended
	Light Source: Xenon Flash, Lamp Energy: High, Extended Dynamic Range
	Read Speed: Normal, Delay: 100 msec, Measurements/Data Point: 10
	Read Height: 10.5 mm
End Kinetic
485528
	Time	T° 485,528	A1	A2	A3	A4	A5	A6	A7	A8	A9	A10	A11	A12	A13	A14	A15	A16	A17	A18	A19	A20	A21	A22	A23	A24	B1	B2	B3	B4	B5	B6	B7	B8	B9	B10	B11	B12	B13	B14	B15	B16	B17	B18	B19	B20	B21	B22	B23
	00:00:00	37	1518	1484	1489	1459	1434	1500	1451	1421	1587	1526	1517	1593	1560	1418	1664	1560	1572	1656	1467	1431	255	277	263	374	1328	285	1538	276	1605	280	1576	281	1684	270	1535	265	1404	275	1488	259	1669	301	1561	269	269	267	274
	00:05:00	37	1437	1342	1426	1281	1306	1308	1239	1215	1350	1362	1366	1372	1425	1231	1555	1358	1324	1416	1237	1219	252	238	238	327	1264	257	1273	244	1191	249	1280	259	1264	235	1212	252	1118	236	1168	263	1333	255	1217	243	239	252	246
	00:10:00	37.1	3257	2267	1622	1507	1259	1308	1187	1250	1478	1508	1401	1441	1576	1417	1634	1456	1526	1546	1259	1340	233	228	236	291	1888	236	1504	254	1121	236	1232	249	1321	264	1267	237	1214	241	1216	234	1368	246	1284	229	228	230	249
	00:15:00	37	15169	11137	2116	1886	1512	1521	1247	1276	2098	1982	1724	1798	3750	2627	1952	1844	3685	3950	1534	1586	215	230	223	302	7017	244	1902	222	1237	230	1221	230	1655	233	1523	226	1574	232	1511	223	2474	226	1488	217	232	229	255
	00:20:00	37	35403	30171	2561	2328	2629	2576	1294	1331	4409	4317	1951	2062	11046	7164	2272	2198	11459	12406	1819	1824	221	208	240	279	21125	239	2275	235	1651	222	1317	234	2697	223	1835	234	2311	236	1930	210	8002	220	1731	226	240	223	250
	00:25:00	36.9	56151	51326	2887	2625	4523	4571	1364	1394	10873	10265	2192	2231	23449	17179	2488	2527	24108	25676	2036	2030	221	217	222	274	41959	232	2727	219	2592	219	1400	232	5522	222	2079	221	3630	245	2298	233	19334	226	2007	223	210	227	242
	00:30:00	37	73015	69090	3268	3073	6863	6913	1411	1480	21610	20728	2331	2469	38850	31276	2698	2695	38348	40747	2229	2289	215	217	233	284	62041	240	3044	231	4113	231	1462	221	11015	231	2198	213	5896	238	2599	242	33735	223	2251	220	228	223	251
	00:35:00	37	85114	82739	3561	3283	9046	9069	1427	1510	34727	33773	2516	2566	53940	46855	2870	2949	52176	55764	2416	2445	225	203	237	291	77722	245	3323	211	5840	221	1548	236	19354	234	2418	232	9184	229	2890	216	48466	240	2474	211	218	234	233
	00:40:00	37	93445	92088	3881	3494	10927	10955	1501	1582	48815	47087	2599	2646	67126	62370	3036	3144	64519	68056	2555	2536	228	200	217	282	88516	225	3615	201	7617	227	1606	233	29325	230	2506	214	13772	236	3153	233	62089	232	2654	224	219	227	223
	00:45:00	37	99010	98276	4222	3636	12570	12372	1547	1579	60636	59023	2651	2716	77421	75761	3210	3311	75087	79023	2757	2740	226	215	239	293	95145	243	3803	208	9273	247	1643	236	39767	226	2621	217	19208	239	3323	238	73849	217	2838	221	231	201	223
	00:50:00	37	102401	101962	4530	3895	13805	13898	1611	1614	71390	69151	2769	2782	86525	86457	3224	3424	84167	88507	2852	2896	234	225	241	280	99231	250	3977	213	10920	225	1657	214	51086	243	2678	195	25417	215	3540	255	83644	229	3047	219	209	228	249
	00:55:00	37	104288	104048	4925	4004	15075	14997	1558	1633	79634	77350	2780	2862	93160	94034	3236	3565	90735	95639	2963	3067	224	225	232	282	101978	268	4106	229	12532	228	1795	222	61280	214	2825	213	31971	215	3749	276	91292	234	3187	211	234	235	246
	01:00:00	37	105473	105315	5291	4129	16087	16302	1637	1682	86521	84027	2899	2971	97199	100293	3424	3597	96051	101480	3139	3188	250	244	218	257	102859	285	4304	232	13937	211	1735	242	70688	217	2868	243	39001	215	3968	241	98091	229	3369	215	227	242	250
	01:05:00	37	105781	105706	5640	4287	17153	17233	1662	1765	92489	89463	2817	2965	100134	104277	3468	3767	100705	105322	3273	3253	230	221	242	280	103588	279	4462	238	15533	241	1795	217	78968	219	2988	221	46419	223	4138	237	102337	223	3504	217	231	241	238
	01:10:00	37.1	106692	106296	6070	4431	18278	18163	1690	1765	96672	93557	2944	3082	102527	108130	3602	3886	103216	108209	3413	3403	246	236	223	273	103629	246	4546	226	17024	213	1845	224	86603	214	2968	225	53209	240	4297	241	106112	232	3634	227	242	226	223
	01:15:00	37	106102	105928	6504	4477	19270	19126	1688	1727	99810	96693	3032	3094	103975	109435	3588	4000	106004	110697	3626	3562	226	217	231	289	104242	243	4709	229	18455	236	1846	215	92927	251	3055	222	60201	233	4556	245	108846	236	3808	214	216	231	221
	01:20:00	37	105965	106306	6945	4658	20049	19912	1693	1758	102348	99801	3037	3157	105199	111192	3569	4011	107548	112643	3723	3665	235	222	225	269	103974	230	4860	224	19926	224	1906	241	97903	215	3148	223	66390	238	4718	229	110056	224	3989	222	228	232	225
	01:25:00	37.1	105910	105978	7381	4736	20764	20861	1770	1779	104224	101427	3104	3212	106068	112063	3653	4129	108049	113609	3842	3752	228	231	235	282	103723	240	4881	236	21472	223	1983	210	102610	233	3146	225	72423	227	4853	234	111465	230	4050	238	230	223	241
	01:30:00	37	105917	106206	7915	4789	21813	21547	1770	1819	106134	103512	3206	3270	106045	112076	3707	4201	109373	114907	4010	3950	233	233	235	267	103393	248	5055	223	22949	231	2011	228	105837	232	3239	226	78350	223	5028	229	112772	245	4215	221	237	237	241
	01:35:00	37	105097	106222	8479	4935	22358	22210	1771	1857	106564	103532	3206	3304	107346	112905	3710	4336	109581	115337	4131	3929	232	246	226	273	102776	244	5126	223	24213	216	1952	239	108666	229	3289	235	83789	236	5281	217	112860	234	4383	217	239	222	240
	01:40:00	37	105052	106368	8810	4947	23141	22933	1814	1854	107332	104959	3168	3316	106783	113181	3729	4407	110884	116414	4265	4029	247	227	239	275	102704	256	5133	240	25806	224	2057	220	110708	235	3327	217	87703	230	5463	226	113260	234	4486	247	230	233	243
	01:45:00	37	105252	105992	9400	5146	23616	23595	1851	1887	108545	105921	3325	3389	107384	113577	3767	4530	110173	115756	4410	4154	224	240	231	299	102098	246	5257	211	27239	216	2057	230	112161	231	3375	231	91777	235	5713	212	113928	230	4663	232	216	234	236
	01:50:00	37	104732	105227	9816	5099	24372	24208	1865	1837	108345	105438	3340	3409	107833	112940	3798	4480	110163	116147	4566	4205	252	218	220	263	101677	256	5318	229	28253	232	2058	249	114370	219	3454	215	95394	237	5909	242	113839	235	4826	217	210	234	250
	01:55:00	37	104558	105375	10395	5272	24851	24635	1871	1926	108897	105971	3340	3498	107195	113164	3861	4533	110784	116318	4675	4286	234	224	220	280	101919	245	5405	224	29855	228	2122	227	114863	229	3473	226	98410	243	6007	241	113737	213	4904	237	229	231	230
	02:00:00	37.1	104304	105794	10828	5326	25525	25233	1881	1917	109420	106542	3423	3546	107673	113301	3859	4639	110985	116838	4786	4453	236	225	231	278	100972	246	5541	227	31339	230	2128	241	115900	225	3598	221	101542	222	6213	238	114017	239	5029	228	239	225	220
	02:05:00	37	104349	105122	11240	5383	26151	25737	1873	1994	109336	106973	3384	3548	107349	113221	3929	4664	110878	116282	4906	4513	243	231	226	282	100930	243	5548	233	32443	220	2158	214	116359	239	3529	232	103155	251	6383	236	113635	228	5114	217	223	241	241
	02:10:00	37	103287	104968	11809	5449	26503	26081	1938	2016	109066	106671	3459	3611	107358	113706	3974	4652	110662	116812	5099	4541	214	237	215	280	101197	232	5621	219	33792	227	2184	219	116416	244	3578	222	105270	233	6581	228	114389	236	5323	225	215	226	245
	02:15:00	37	103716	105004	12365	5469	26974	26860	1927	1992	109189	107154	3440	3645	107869	113000	3981	4811	110949	116771	5260	4669	219	234	231	272	100493	261	5669	242	34805	225	2188	221	117064	252	3704	216	106828	243	6832	227	114309	226	5395	233	233	219	241
	02:20:00	37.1	103430	104789	12651	5549	27321	27023	1936	1979	109359	106732	3546	3674	108159	113484	3979	4873	110477	116411	5470	4737	227	232	240	280	99622	249	5736	244	36205	242	2277	229	116869	227	3743	221	108724	231	6957	231	114689	226	5569	236	237	233	239
	02:25:00	37	102901	104498	12987	5627	28092	27584	1978	2015	109053	106631	3498	3722	107878	113492	4011	4807	111193	116128	5409	4669	229	247	226	274	100133	233	5761	228	36922	220	2272	231	117883	240	3738	207	109557	227	7149	230	115098	250	5633	228	236	229	250
	02:30:00	37	102186	104701	13579	5715	28277	27840	2011	2056	109266	107233	3530	3648	107696	113294	3993	4906	110674	116797	5675	4778	227	218	240	255	99229	261	5904	242	38140	236	2249	232	117811	234	3837	241	110623	234	7381	240	115046	239	5738	235	215	225	238
	02:35:00	37	102497	104016	14024	5683	28682	28493	1932	2036	109571	106880	3598	3664	107849	112741	4046	4942	111344	116760	5772	4935	240	236	223	276	99664	256	5869	219	38791	227	2237	228	117259	238	3800	222	111338	228	7448	246	114674	251	5917	218	233	244	234
	02:40:00	37.1	102075	104774	14446	5734	28992	28736	2020	2094	109490	106682	3503	3704	107746	113281	4102	5009	110915	117068	5931	4931	241	223	236	284	99188	242	5978	235	40458	231	2302	225	117950	236	3862	238	111827	236	7673	236	114339	237	5929	235	234	221	245
	02:45:00	37	101913	104394	14760	5833	29321	28808	2021	2084	109137	106297	3598	3726	107213	112641	4033	4968	110442	116582	6074	4990	230	216	229	261	98801	232	6022	252	41116	228	2351	217	117971	244	3884	228	112203	246	7843	234	114692	227	6140	216	233	235	266
	02:50:00	37.1	101335	103961	15184	5746	29732	29356	2065	2087	109146	106545	3673	3864	107424	112165	4093	5069	111078	116575	6248	5050	230	223	226	289	98477	260	6070	218	42185	239	2395	221	118030	243	3923	227	113052	242	8011	234	114419	237	6156	230	206	229	236
	02:55:00	37	101455	103828	15517	5955	30193	29441	2007	2121	109494	106594	3672	3810	107249	112908	4175	5102	110257	116461	6278	5079	231	233	249	284	98213	225	6151	224	42836	225	2380	226	117796	232	3991	222	113549	225	8229	239	115003	239	6261	231	216	220	236
	03:00:00	37	101066	103361	15894	6025	30482	29845	2058	2123	109277	106571	3641	3919	107268	112432	4160	5147	111091	116983	6547	5261	230	223	233	287	97835	238	6161	233	43960	224	2407	242	118342	232	4012	225	113695	242	8461	234	114491	232	6395	221	226	221	236
485528
	Time	T° 485,528	E1	E2	E3	E4	E5	E6	E7	E8	E9	E10	E11	E12	E13	E14	E15	E16	E17	E18	E19	E20	E21	E22	E23	E24	F1	F2	F3	F4	F5	F6	F7	F8	F9	F10	F11	F12	F13	F14	F15	F16	F17	F18	F19	F20	F21	F22	F23
	00:00:00	37	1541	1619	1511	1550	1620	1603	1529	1580	1715	1567	1539	1449	1755	1526	1703	1671	1703	1740	1626	1646	293	274	261	252	1421	283	1604	264	1431	238	1547	276	1502	258	1589	261	1451	275	1483	263	1606	251	1615	258	269	236	251
	00:05:00	37	1506	1397	1380	1333	1312	1350	1249	1219	1463	1293	1295	1167	1499	1224	1390	1311	1406	1396	1313	1318	256	240	245	243	1242	282	1353	265	1198	250	1255	245	1153	251	1278	238	1146	251	1136	248	1247	242	1289	240	244	264	253
	00:10:00	37.1	2859	2012	1516	1412	1280	1311	1253	1222	1481	1348	1321	1220	1625	1314	1440	1410	1501	1477	1314	1284	230	238	240	230	2134	260	1476	247	1119	238	1184	241	1192	230	1368	247	1236	262	1244	236	1330	239	1327	237	248	222	235
	00:15:00	37	11192	8238	1890	1824	1335	1442	1226	1214	2046	1849	1561	1417	3279	2151	1631	1679	3158	3439	1484	1541	242	220	221	229	8314	247	1948	259	1256	237	1247	233	1519	240	1569	246	1677	257	1526	239	2496	238	1467	233	225	229	231
	00:20:00	37	24953	21274	2292	2243	2059	2037	1326	1313	4596	3870	1816	1652	8931	5779	1960	2056	8606	9409	1706	1712	229	234	243	233	21963	248	2354	223	1782	222	1311	225	2121	230	1821	234	3288	240	1893	232	7328	221	1710	243	249	245	213
	00:25:00	36.9	39892	36998	2677	2660	2968	3016	1336	1385	11260	9248	2082	1873	18326	13617	2221	2328	16771	18327	1903	1899	227	240	219	218	38798	252	2751	242	2755	237	1364	223	3284	218	2127	243	7003	245	2259	228	16179	235	1955	238	233	226	245
	00:30:00	37	53441	51786	3054	2974	3926	3958	1448	1455	21402	18988	2223	2015	29460	24891	2395	2679	26059	28197	2103	2153	227	227	235	234	55475	238	3077	215	3989	233	1446	211	5210	221	2324	223	13704	238	2542	237	26717	235	2161	217	233	226	219
	00:35:00	37	64519	64311	3394	3321	4588	4785	1484	1514	32313	30274	2364	2165	40404	37729	2664	2894	35330	37788	2236	2295	223	239	245	235	68911	241	3440	232	4894	227	1473	231	8018	217	2452	228	22793	239	2855	231	37830	231	2300	227	233	233	224
	00:40:00	37	73595	74450	3779	3630	5282	5397	1581	1600	42933	41999	2480	2276	49929	51056	2839	3125	43835	47249	2464	2515	222	228	231	233	79634	260	3759	226	5769	224	1575	227	11527	219	2643	226	33132	243	3025	220	48652	220	2497	215	224	245	219
	00:45:00	37	80520	82295	4125	3996	5778	6067	1557	1624	51770	52668	2568	2347	58115	63253	3018	3270	51888	55310	2512	2669	216	223	230	232	87141	299	4036	197	6384	231	1615	230	15524	207	2723	209	44448	264	3188	218	58865	222	2659	233	223	229	238
	00:50:00	37	85775	88253	4495	4372	6192	6456	1671	1641	60047	62106	2683	2432	64803	72621	3153	3555	58654	62777	2698	2821	226	228	223	233	92636	336	4401	242	6972	209	1651	222	20185	205	2790	229	55275	236	3460	232	67160	240	2686	221	230	223	243
	00:55:00	37	89595	93339	4938	4688	6622	6690	1681	1653	66087	69518	2758	2522	71333	80665	3501	3744	65339	68999	2888	2966	232	230	229	220	96726	380	4767	215	7541	241	1703	240	25217	214	2863	214	65391	238	3644	216	75041	244	3017	225	221	224	242
	01:00:00	37	93305	96704	5471	5168	6887	7240	1728	1685	71834	76500	2824	2578	75794	87856	3664	4005	70826	75243	3075	3125	224	235	233	250	99668	433	5185	224	8058	209	1756	204	30289	226	2978	227	74006	237	3883	218	81431	208	3167	228	235	214	238
	01:05:00	37	95750	99337	5929	5705	7242	7492	1825	1753	76492	81920	2916	2666	79465	93359	3987	4210	75485	79993	3228	3309	226	238	230	228	101889	492	5654	224	8531	222	1824	210	35434	224	3115	210	81544	235	4001	222	86711	228	3314	223	246	239	244
	01:10:00	37.1	96906	101232	6561	6165	7436	7780	1820	1783	80930	87043	2972	2745	83152	97413	4321	4496	79657	84876	3434	3534	235	245	221	223	102539	522	6150	214	8917	224	1821	234	41118	209	3162	202	88061	237	4182	247	91580	215	3507	237	232	232	227
	01:15:00	37	98273	102498	7199	6735	7810	8151	1886	1813	84470	90676	3105	2791	86018	100339	4681	4746	83428	88256	3655	3663	237	221	227	225	104083	515	6698	218	9445	244	1923	242	46053	219	3262	206	92545	229	4339	232	95237	233	3624	218	247	235	253
	01:20:00	37	99049	104030	7979	7457	8054	8411	1912	1915	87382	93613	3234	2964	88268	103217	5035	5035	87085	91266	3797	3981	223	237	221	228	104302	548	7243	251	9687	224	1942	238	51516	222	3386	244	96576	234	4619	249	98916	241	3892	234	234	241	245
	01:25:00	37.1	99744	104495	8620	8115	8380	8655	1951	1922	89635	96527	3244	2949	90196	105437	5382	5282	89439	94899	4057	4176	240	229	229	230	104638	387	7867	215	10132	230	1990	248	56924	217	3478	231	100169	243	4762	232	101208	226	4118	225	253	233	233
	01:30:00	37	100366	105520	9469	8898	8596	8871	2016	1952	92328	98891	3410	3063	91428	106712	5825	5689	91690	96939	4314	4495	223	255	252	225	105095	313	8650	230	10657	231	2056	243	62217	241	3589	221	103471	233	4943	245	103080	231	4321	236	243	213	239
	01:35:00	37	100515	106004	10309	9669	8757	9205	2075	1984	93531	100420	3452	3225	93317	107809	6306	6047	93708	99062	4638	4813	236	224	231	214	105026	287	9359	232	11023	226	2063	229	67058	226	3661	233	104474	236	5249	231	105015	236	4496	229	247	234	227
	01:40:00	37	100717	105823	11263	10533	9153	9412	2045	2036	95041	101869	3562	3237	94095	108236	6755	6494	96031	101443	5018	5022	233	227	234	236	104724	265	9963	232	11322	228	2040	241	71610	240	3775	221	106242	249	5422	236	106411	224	4689	229	235	233	231
	01:45:00	37	100764	106370	12289	11437	9390	9653	2079	2086	96155	103404	3755	3382	95255	108746	7250	6874	97306	103070	5297	5381	239	237	244	229	104378	262	10766	215	11659	230	2216	230	76257	246	3876	237	107368	234	5622	239	107661	238	4927	229	242	226	242
	01:50:00	37	100905	106306	13083	12280	9520	9957	2196	2131	97661	104478	3812	3440	95961	109645	7731	7273	98396	103850	5513	5725	230	240	230	222	104716	269	11767	238	12128	224	2228	236	80572	240	4000	234	108790	248	5828	237	109000	249	5299	243	235	228	240
	01:55:00	37	100580	106698	14331	13318	9741	10133	2190	2139	98356	105043	3937	3634	96845	109731	8222	7724	99642	106002	5920	6106	243	229	245	243	104271	251	12543	212	12408	231	2242	231	84533	232	4170	223	109715	252	5990	221	109565	248	5558	228	224	247	236
	02:00:00	37.1	100303	106234	15232	14152	9934	10380	2252	2247	98499	105903	4050	3707	97142	110366	8740	8179	100827	105964	6320	6462	234	238	224	251	103805	272	13482	234	12655	227	2331	249	87862	238	4233	219	110146	240	6345	241	110146	249	5754	242	248	244	249
	02:05:00	37	100494	106468	16497	15207	10327	10613	2301	2265	100103	106675	4185	3847	97512	110338	9178	8619	101928	106772	6708	6859	227	249	227	225	104175	270	14294	225	13055	245	2353	231	91271	246	4398	235	110124	239	6545	249	111039	228	6179	243	225	234	252
	02:10:00	37	99738	106102	17471	16174	10390	10701	2307	2334	100371	107467	4344	3887	98152	110375	9743	9011	102582	108309	7096	7256	220	244	218	234	103058	266	15254	233	13293	221	2380	229	94350	240	4530	226	110475	233	6763	232	111357	233	6368	239	247	244	240
	02:15:00	37	99370	106596	18680	17079	10579	10922	2360	2389	100951	107724	4446	4050	98345	110971	10362	9774	103016	108676	7546	7730	237	242	223	234	103045	261	16241	218	13729	219	2421	237	97184	226	4670	238	110843	234	6913	235	112133	246	6743	234	234	226	234
	02:20:00	37.1	99345	106255	19747	18159	10839	11190	2457	2387	101826	107668	4571	4131	98573	110506	10864	10155	104001	108961	7848	8014	220	233	234	220	103278	263	17167	240	14014	231	2451	259	98939	237	4697	217	110941	244	7126	237	112100	240	7078	212	237	237	240
	02:25:00	37	99173	106418	20884	19035	10980	11377	2410	2377	102205	107863	4672	4217	99466	110492	11399	10626	103932	109172	8329	8467	214	247	238	236	102067	249	18047	208	14209	226	2500	240	101228	221	4922	231	111115	229	7517	243	111989	239	7466	233	240	238	237
	02:30:00	37	98948	106085	21767	20421	11159	11561	2487	2459	102485	108080	4857	4380	98886	110518	12076	11175	104771	109221	8668	8967	236	245	241	222	102712	265	19058	231	14280	233	2611	222	103566	237	5028	219	111094	229	7727	230	112352	225	7776	233	242	234	239
	02:35:00	37	99214	106411	23207	21405	11448	11877	2563	2484	102654	108412	4951	4524	99712	110558	12440	11759	104977	110160	9193	9343	236	251	237	235	102223	273	20010	218	14736	239	2600	227	105687	229	5100	235	111188	229	7890	232	112504	233	8157	221	237	227	237
	02:40:00	37.1	98902	106187	24129	22349	11494	11967	2587	2546	103058	108353	5058	4571	99544	110589	13085	12242	105086	110119	9577	9727	237	227	228	237	101964	262	21349	226	15108	228	2625	243	106968	221	5406	230	111054	252	8206	238	112840	229	8625	215	245	239	237
	02:45:00	37	98272	106234	25381	23479	11591	12143	2564	2570	103169	109007	5222	4708	99595	110489	13683	12810	105402	110574	10125	10343	237	248	228	242	101497	260	22058	236	15401	241	2732	230	108603	210	5414	218	111555	242	8349	249	112414	243	8886	233	229	222	227
	02:50:00	37.1	98019	106157	26733	24566	11793	12225	2669	2562	103031	108419	5353	4838	99943	111029	14019	13399	105733	110590	10665	10702	238	234	243	234	101224	265	23330	231	15613	244	2746	226	109391	228	5508	225	111339	253	8730	229	112802	247	9297	249	238	245	232
	02:55:00	37	97566	105996	27644	25555	12038	12450	2696	2599	103830	108794	5510	4911	99990	110627	14564	13860	105066	111513	11230	11237	239	236	225	241	101277	265	24048	238	15705	241	2730	223	110403	233	5563	232	111702	254	8921	252	112823	238	9640	218	228	239	227
	03:00:00	37	97513	105656	28803	26746	12194	12589	2722	2634	103624	108833	5543	5105	100384	110537	15082	14434	105188	111195	11530	11748	243	234	245	242	100641	253	25190	231	15930	231	2818	246	111573	224	5772	217	111691	248	9356	227	112799	239	10082	224	236	237	232
485528
	Time	T° 485,528	I1	I2	I3	I4	I5	I6	I7	I8	I9	I10	I11	I12	I13	I14	I15	I16	I17	I18	I19	I20	I21	I22	I23	I24	J1	J2	J3	J4	J5	J6	J7	J8	J9	J10	J11	J12	J13	J14	J15	J16	J17	J18	J19	J20	J21	J22	J23
	00:00:00	37	1466	1474	276	246	1540	1473	260	261	1633	1496	244	269	1660	1423	265	266	1109	1539	251	253	252	258	251	252	1243	256	252	252	1353	267	259	257	1295	243	277	269	1401	256	256	245	1527	248	244	248	254	249	249
	00:05:00	37	1415	1362	244	250	1240	1256	243	247	1334	1270	246	246	1432	1270	276	239	935	1290	230	255	232	250	240	231	1305	254	242	244	1163	252	248	251	1173	242	276	264	1144	248	251	223	1298	244	253	245	247	237	226
	00:10:00	37.1	1716	1598	250	240	1253	1247	225	236	1414	1341	237	235	1560	1367	241	218	977	1393	230	257	240	228	227	226	1676	246	243	239	1118	251	226	248	1324	230	257	239	1331	244	236	230	1314	233	233	237	234	225	230
	00:15:00	37	2881	2392	229	230	1321	1300	230	229	1656	1668	240	230	1856	1714	238	211	1160	1639	233	229	228	228	219	227	2364	238	229	244	1185	238	254	225	1610	228	264	239	1615	235	220	218	1534	240	215	241	240	211	234
	00:20:00	37	6995	5081	227	237	1740	1743	225	214	2122	2075	246	243	2996	2304	227	217	1588	2336	220	227	214	239	230	245	4366	233	229	224	1392	219	229	236	2010	233	258	246	1989	230	224	220	2187	233	234	215	235	227	215
	00:25:00	36.9	15869	12186	240	220	3212	3159	229	219	3125	2789	235	236	6493	3592	230	212	2991	4506	205	221	225	207	211	228	8791	220	233	223	2042	237	216	220	2439	226	272	242	2432	256	238	226	4132	224	238	238	216	216	243
	00:30:00	37	28256	23157	230	228	6403	6296	223	218	5343	4204	218	237	13244	6314	233	222	6135	9243	232	240	228	238	225	246	16601	226	217	226	3292	220	235	222	3032	225	233	242	2962	217	214	224	8290	226	227	227	232	227	234
	00:35:00	37	41029	36544	238	215	11344	11377	210	208	9384	6668	238	214	23079	11125	242	227	10950	16374	228	227	219	232	216	249	26885	219	223	240	5381	226	208	215	3885	229	231	239	3662	218	240	224	15017	207	212	233	208	239	240
	00:40:00	37	53448	50117	228	239	17273	17428	222	214	15756	10981	219	234	34409	18045	262	213	17174	25342	218	221	240	235	227	241	38245	231	224	242	8317	230	221	234	5268	198	247	240	4662	237	231	215	23531	220	216	229	216	212	241
	00:45:00	37	63806	63092	238	224	23694	23700	223	228	24434	17272	230	225	46792	26623	238	215	24115	35841	224	223	228	227	243	240	49206	212	227	225	11673	244	207	232	7217	211	246	230	5805	245	231	226	33182	220	214	226	254	232	247
	00:50:00	37	72975	73586	243	234	29570	29996	213	220	35107	25037	226	230	58409	36426	247	224	30686	45975	224	228	223	240	232	244	59758	234	217	212	15568	221	220	225	9679	227	231	217	7456	248	244	213	42801	216	218	218	234	236	226
	00:55:00	37	80187	82888	241	222	35468	36176	229	228	46695	35212	228	227	68821	46671	240	221	37597	55180	215	231	210	253	244	235	69806	225	214	230	19369	232	231	226	13005	209	225	229	9620	232	230	227	52206	225	200	223	226	225	238
	01:00:00	37	85381	89833	230	223	40858	42123	237	225	57696	46202	232	218	77350	57055	234	228	43571	64319	221	230	216	240	238	259	76604	227	238	227	23925	227	248	219	17052	235	244	223	12292	219	219	225	61032	218	217	226	248	221	243
	01:05:00	37	90052	95621	222	217	46526	47260	224	232	68321	57796	234	248	84507	66741	230	224	49078	72423	217	253	200	255	244	248	83331	216	230	218	28566	233	217	224	21457	225	246	235	15486	223	219	233	69177	214	228	235	239	233	236
	01:10:00	37.1	92669	99676	232	224	50851	52545	217	231	78325	68950	235	233	89345	75217	260	222	54105	79833	219	252	216	235	227	244	89452	243	237	233	33283	211	232	230	26674	233	236	222	18553	234	216	212	76372	241	230	224	228	236	241
	01:15:00	37	94324	102248	241	231	55170	56876	232	228	85160	79481	248	227	93226	82925	238	223	58325	86084	232	231	248	247	222	232	92859	234	224	220	38068	213	228	208	32249	232	233	236	22625	230	250	230	83360	231	237	232	228	218	234
	01:20:00	37	96188	104415	229	239	59638	60594	224	230	91054	87526	245	223	95770	89668	221	211	61819	91105	232	235	226	232	231	239	96651	254	229	231	42729	222	232	207	37929	218	254	206	26617	207	221	225	88082	217	213	234	237	228	229
	01:25:00	37.1	97040	105823	238	227	62406	64743	210	238	95260	95085	241	250	97767	94604	238	220	65086	95826	226	225	229	248	240	239	98643	234	235	245	47367	235	230	222	43888	222	262	225	31084	237	218	219	93034	240	236	219	225	228	228
	01:30:00	37	97480	106876	232	231	65124	67052	227	233	98243	100633	245	237	99226	98931	237	242	67684	99437	235	217	235	242	225	242	100945	217	235	230	52281	218	231	242	50419	231	256	219	35839	251	234	226	96875	221	222	231	227	219	231
	01:35:00	37	98157	106654	248	218	67983	70325	228	229	99918	104481	229	238	100334	101695	231	249	69607	102911	221	235	245	231	221	236	101759	233	240	223	56580	232	214	233	56053	241	241	231	40063	235	238	218	99862	228	229	221	232	237	241
	01:40:00	37	98141	107415	243	236	70053	72792	216	235	101612	107280	235	221	101216	104202	230	215	71335	105168	234	238	222	246	234	227	102852	241	227	213	61148	231	239	217	62756	223	273	220	44767	231	226	209	101925	241	219	238	221	226	229
	01:45:00	37	97636	107843	225	225	72500	75095	222	218	101785	108829	215	241	101100	105818	235	223	72639	106933	224	253	249	236	245	222	103098	239	211	225	65290	237	233	234	68905	245	280	241	49691	221	224	238	104287	223	211	230	225	219	242
	01:50:00	37	97543	107807	260	225	74332	76580	237	228	102449	109567	231	231	101531	107079	221	226	73754	108741	226	237	229	253	227	224	103343	228	221	242	69087	225	254	241	74165	224	246	223	54036	225	227	221	106362	215	218	238	227	245	241
	01:55:00	37	97684	108169	255	229	75323	78033	215	221	102726	110778	236	248	101772	107631	242	220	74408	109803	233	234	233	233	255	232	103792	242	225	234	72702	232	231	234	79869	225	253	234	58874	227	241	211	107426	224	223	243	235	233	232
	02:00:00	37.1	97557	107645	231	241	77147	79813	219	240	102638	111078	230	226	101438	108127	249	227	75034	110978	228	228	233	233	227	243	104219	242	235	232	75969	230	231	232	84764	235	242	230	62946	236	236	227	108799	231	228	233	233	249	243
	02:05:00	37	96756	107551	241	229	78483	80816	234	233	102900	111335	241	224	101855	108971	238	228	75771	112082	230	245	225	229	238	243	103356	232	221	234	79100	236	235	231	89372	230	274	230	67466	220	219	226	108868	219	234	253	241	233	227
	02:10:00	37	97314	107339	238	234	79543	82040	240	242	102901	111237	243	227	101944	108441	244	238	75888	112019	216	223	224	242	246	237	103297	250	233	233	81866	211	232	227	93687	238	261	230	71253	228	247	223	109546	236	233	226	235	243	248
	02:15:00	37	96754	107565	237	244	80258	83205	237	228	102838	111377	215	224	102103	108989	248	226	76396	112505	216	237	229	222	228	248	103673	240	242	232	84210	236	230	237	97687	229	249	237	74997	237	231	227	110328	231	245	226	225	246	232
	02:20:00	37.1	96690	107374	228	222	81130	83965	239	244	102851	111740	232	225	101756	108637	237	219	76820	112308	229	241	238	242	228	231	103458	244	221	245	86967	225	220	236	101146	228	261	227	77946	225	235	234	110229	247	239	232	228	242	232
	02:25:00	37	96037	107437	231	232	82576	84794	236	232	102502	112104	254	250	101231	108930	222	238	76878	113119	223	242	224	238	230	246	102986	229	228	222	88899	227	223	221	103513	236	250	241	81547	240	214	218	111174	237	234	258	240	233	231
	02:30:00	37	95715	106967	232	236	83095	85585	228	235	103048	111266	228	239	101756	108841	233	232	76814	112565	217	248	215	257	229	229	102308	228	247	218	91438	218	242	227	106510	220	265	232	84405	248	231	220	111234	244	234	239	230	225	247
	02:35:00	37	95760	107464	245	233	83828	86901	234	225	103528	111330	225	234	101916	108580	232	217	76670	112770	224	247	249	242	229	228	102138	244	229	238	93153	231	247	251	108795	226	267	249	87640	229	235	241	111345	245	219	227	252	218	238
	02:40:00	37.1	95209	107245	232	231	84264	87118	231	231	102959	110740	232	238	101499	109015	242	256	77042	113328	240	249	242	249	236	235	102223	243	238	225	94687	231	217	228	110804	235	260	222	89775	230	223	218	111085	256	241	229	225	235	224
	02:45:00	37	95013	106856	232	237	85125	87613	225	231	102739	111210	235	244	101605	108657	240	231	77258	113703	216	245	239	249	229	242	101534	242	236	231	96282	214	240	249	111990	240	259	222	91842	230	244	211	111098	230	223	226	233	249	226
	02:50:00	37.1	94563	106765	237	227	85554	88574	236	225	102679	111399	253	223	101686	108699	235	219	77326	113632	221	228	243	241	245	226	101251	235	227	227	97472	220	230	234	113126	234	256	224	93737	239	226	236	111213	213	227	227	225	221	228
	02:55:00	37	94288	107165	222	246	86377	88953	228	239	102797	111747	247	234	101682	109178	255	235	77293	113847	222	233	241	246	230	229	101087	241	236	245	98279	231	217	220	114486	247	245	235	96282	229	229	239	111095	213	227	235	217	225	236
	03:00:00	37	94230	107166	231	236	86635	89546	224	239	102623	111584	240	218	101570	109122	223	240	77099	113913	224	231	228	228	226	239	100994	231	226	231	99059	248	235	242	115858	218	259	233	97769	227	231	231	111874	239	225	225	239	232	234
485528
	Time	T° 485,528	M1	M2	M3	M4	M5	M6	M7	M8	M9	M10	M11	M12	M13	M14	M15	M16	M17	M18	M19	M20	M21	M22	M23	M24	N1	N2	N3	N4	N5	N6	N7	N8	N9	N10	N11	N12	N13	N14	N15	N16	N17	N18	N19	N20	N21	N22	N23
	00:00:00	37	1417	1436	1483	1468	1455	1452	1437	1456	1520	1597	1419	1540	1411	1464	1511	1509	1553	1541	1394	1349	237	232	244	237	958	237	1390	241	1297	276	1384	249	1407	233	1398	261	1327	252	1287	257	1392	263	1297	255	222	250	254
	00:05:00	37	1555	1398	1391	1320	1275	1298	1257	1235	1328	1392	1289	1387	1375	1354	1397	1381	1326	1363	1317	1298	233	228	233	243	1067	249	1380	250	1135	243	1206	240	1272	242	1243	243	1203	228	1170	238	1245	237	1184	245	234	236	245
	00:10:00	37.1	1908	1709	1825	1723	1265	1252	1235	1237	1492	1506	1459	1563	1479	1502	1569	1640	1468	1469	1532	1570	219	225	227	241	1394	246	1933	231	1149	240	1176	241	1407	238	1423	232	1403	236	1427	238	1427	235	1408	226	227	234	238
	00:15:00	37	2398	2140	4975	4276	1327	1320	1402	1372	1709	1777	1841	2000	1724	1775	2844	2577	1644	1711	3095	3477	210	222	203	238	1728	238	5660	218	1186	231	1366	220	1782	237	1849	237	1763	225	1989	214	1658	240	2885	247	223	237	225
	00:20:00	37	2943	2641	16521	14029	1410	1430	2141	2227	1995	2043	2914	3256	1996	2128	7566	5941	1932	1972	8919	9718	238	231	220	247	2178	241	17781	211	1297	227	1985	227	2087	229	3073	231	2158	228	3208	214	1914	229	8277	242	221	229	242
	00:25:00	36.9	3709	3305	36349	32948	1470	1446	3758	3819	2301	2238	5834	6443	2199	2415	17078	13989	2194	2227	20196	21041	218	217	218	233	2540	230	38385	224	1340	220	3319	223	2290	215	5955	204	2472	223	6086	206	2138	232	18462	222	241	222	235
	00:30:00	37	5186	4419	57827	54564	1525	1529	5704	5894	2414	2452	11307	12521	2478	2722	30077	26890	2365	2453	34362	35044	223	221	217	245	3004	225	60176	230	1459	202	5168	207	2499	215	11395	199	2796	212	11235	233	2338	235	31236	215	227	225	230
	00:35:00	37	7299	6137	75881	72914	1578	1621	7882	8088	2542	2543	18724	20784	2771	2961	44284	42526	2614	2749	48557	48844	234	223	214	233	3652	226	77922	223	1521	217	7126	219	2681	227	18841	205	2994	213	19184	226	2545	214	44942	237	240	228	251
	00:40:00	37	10357	8654	88646	86212	1639	1683	9918	10148	2728	2609	27613	31006	3194	3214	57156	58452	2869	3017	61813	61894	231	242	203	239	4323	227	90629	230	1642	219	8887	210	2802	217	27656	229	3211	230	29647	212	2831	218	57489	223	223	214	230
	00:45:00	37	14197	11873	97726	95255	1767	1780	11902	12246	2829	2775	36610	41467	3661	3576	68883	73263	3208	3294	72877	72536	212	228	230	223	5318	218	98956	224	1644	227	10889	224	2975	230	36447	195	3473	222	41498	213	3046	213	68437	213	242	219	228
	00:50:00	37	18804	15941	102953	101631	1885	1880	13731	13937	3007	3014	45216	50755	4396	3981	77973	85783	3608	3652	82324	81538	225	223	224	233	6361	219	104439	212	1713	213	12315	200	3101	210	45053	230	3687	225	53393	221	3452	239	77189	210	226	213	243
	00:55:00	37	23958	20481	105969	104282	1982	1975	15486	15761	3128	3137	52786	59995	5174	4429	84586	95175	4015	4105	89924	88786	230	229	232	236	7719	226	106701	237	1812	212	14094	207	3191	230	53256	214	3925	226	64640	212	3823	219	83793	222	229	223	246
	01:00:00	37	29523	25981	108009	106589	2218	2152	17180	17291	3399	3402	59571	67976	6201	5049	89455	102889	4622	4648	95621	94272	218	233	226	247	9196	220	109195	228	1899	229	15906	221	3384	231	60220	228	4124	229	75346	210	4234	219	89771	214	241	223	242
	01:05:00	37	35310	31643	108786	107403	2312	2334	18957	18987	3664	3581	66033	74658	7191	5662	93362	108575	5170	5307	99797	98332	223	238	239	233	10892	232	110128	194	1985	226	17356	224	3585	219	66905	227	4420	216	83593	229	4821	218	93861	215	227	217	230
	01:10:00	37.1	41167	37804	108767	107868	2475	2548	20379	20430	3951	3958	71466	81021	8552	6286	96210	112634	6002	6170	103377	101518	213	217	222	225	12697	235	110261	217	2120	225	19136	211	3726	216	72253	225	4618	213	91079	218	5439	222	96893	222	233	226	241
	01:15:00	37	47024	44110	109455	108947	2698	2770	21844	22147	4160	4331	75610	86542	9941	7223	98207	115339	6842	6827	105169	103434	229	229	215	235	14697	220	111055	226	2231	212	20741	231	4045	210	77438	229	4981	246	96782	228	6110	228	98524	228	235	219	241
	01:20:00	37	52782	50320	109163	108692	2979	2958	23468	23541	4593	4682	79645	90564	11383	8237	99136	117376	7785	7689	106873	105099	233	250	235	229	16810	241	110502	221	2331	235	22265	229	4315	229	81455	231	5163	217	100647	229	6774	239	100693	224	222	213	230
	01:25:00	37.1	58070	55947	108988	108527	3208	3168	24956	24828	5030	5215	82894	94786	12856	9162	100226	118811	8693	8791	108262	106279	226	245	220	245	19157	235	110786	210	2471	217	23878	240	4554	226	85443	217	5477	221	104479	226	7556	220	101272	223	218	230	240
	01:30:00	37	63153	61733	109778	107780	3444	3499	26146	26177	5405	5565	85511	97774	14430	10325	100938	119869	9860	9820	108402	106390	225	225	230	239	21074	243	110564	222	2618	208	25513	227	4822	232	88156	237	5782	217	106566	228	8515	213	101711	235	229	229	230
	01:35:00	37	67536	67036	109669	108395	3726	3774	27496	27412	6027	6148	88131	100598	16115	11722	101455	120052	11075	10990	108421	106337	233	234	236	232	23418	241	111137	221	2802	232	27080	223	5235	219	91281	245	6122	233	108306	227	9502	227	103586	218	222	219	234
	01:40:00	37	72015	72254	109663	108747	3928	4091	28951	28677	6499	6906	90008	103251	17811	13036	101221	120605	12211	12340	109294	107313	241	237	242	235	25860	228	111186	243	2972	221	28350	226	5552	213	92712	232	6463	238	109952	230	10617	229	102796	229	230	213	238
	01:45:00	37	76135	77017	109570	108439	4277	4353	30335	29671	7075	7503	91748	104790	19516	14425	101681	121148	13495	13321	109235	107248	218	240	248	251	28160	233	111217	223	3114	216	30109	217	6113	219	94915	225	6763	214	110939	230	11702	225	103247	243	247	234	238
	01:50:00	37	79539	81258	110129	107724	4503	4610	31094	30996	7691	8059	92913	106427	21342	15858	101392	121029	14911	14764	109565	107128	230	226	229	234	30679	231	110924	216	3353	246	31454	227	6428	243	96314	224	7101	224	111606	210	13025	236	103329	224	222	223	242
	01:55:00	37	82256	85578	109745	108529	4706	4874	32459	31961	8413	8806	94584	107973	22988	17329	101551	121130	16156	16149	109902	107138	239	229	233	249	32919	236	111037	233	3455	224	32804	218	6968	219	98069	200	7480	228	112154	234	13947	231	103253	239	224	243	220
	02:00:00	37.1	84640	88536	109872	108272	5105	5143	33673	32595	9156	9678	95862	109123	24713	18675	101597	120731	17455	17476	108918	107337	218	229	237	237	35413	241	111243	217	3656	223	34027	239	7481	226	98985	224	7840	220	112152	231	15197	221	103583	219	257	232	235
	02:05:00	37	87311	91627	109074	108344	5277	5303	34672	33646	9857	10323	96154	109949	26510	20336	101595	121371	18888	18828	109668	107354	243	216	230	238	37314	228	111032	225	3852	225	35344	222	7973	247	99981	220	8404	222	112071	222	16515	237	103191	242	240	231	231
	02:10:00	37	89485	94053	109288	108207	5569	5736	35546	34569	10632	11175	97280	110925	27990	22184	101337	120632	20551	20132	109658	107117	224	235	240	235	39427	226	111002	226	4053	246	36283	232	8492	238	100326	225	8635	244	112901	234	17745	243	102971	226	233	219	244
	02:15:00	37	91140	96026	109109	108021	5821	5932	36453	35393	11458	12020	97769	111859	29644	23532	101347	120856	21788	21617	109262	107444	215	213	236	230	41346	249	110828	221	4247	209	37429	244	9159	238	101747	226	9006	225	112470	236	19018	240	103622	239	229	237	223
	02:20:00	37.1	92807	98359	109707	107587	6135	6216	37181	35893	12267	12728	98492	111951	31466	25097	101964	121398	23355	23007	109800	108254	233	248	254	241	43519	233	111301	236	4467	210	38927	236	9607	243	102189	224	9474	219	112541	229	20312	253	102843	222	224	232	238
	02:25:00	37	93973	99935	109641	108272	6273	6395	38097	36698	13217	13789	98668	112661	33122	26581	101770	120749	24756	24429	109494	107440	240	250	227	227	45394	250	111137	230	4741	235	39691	226	10391	238	102939	231	9925	233	113048	236	21578	231	103470	246	235	217	234
	02:30:00	37	95032	101714	109243	108139	6661	6702	38795	37399	14155	14496	99439	113390	34734	28698	102176	121006	26137	25861	111213	107251	232	227	233	257	47122	225	111236	212	4926	234	40822	221	10936	223	102425	237	10365	230	112923	227	23024	232	103851	240	226	214	229
	02:35:00	37	95807	102389	109467	108559	6774	6843	39429	38023	14960	15626	99632	113513	36227	29983	101408	120663	27648	27506	111951	107657	240	230	247	224	48418	238	111707	214	5071	228	41615	223	11641	227	103210	232	10982	219	113214	240	24227	239	103610	230	233	210	233
	02:40:00	37.1	96819	103359	109349	108079	7031	7133	39955	38688	15765	16359	99994	113908	37713	31798	101627	120709	29203	28602	111206	107372	223	243	238	237	50225	241	110990	208	5286	237	42518	232	12409	231	103800	227	11381	236	112771	245	25672	231	103696	228	228	219	235
	02:45:00	37	96602	104466	109297	107760	7154	7366	40920	39279	16656	17541	99632	114596	39522	33266	101568	121156	30471	30188	110873	107770	238	227	237	230	51593	252	111028	237	5642	243	43305	238	13052	221	103294	212	11968	252	112988	222	26801	235	103594	247	232	229	232
	02:50:00	37.1	98115	105039	109082	108457	7564	7659	41043	39807	17532	18227	99936	114243	40722	35006	101591	120227	31744	31473	110960	107505	226	226	216	233	53181	232	111301	214	5777	202	44129	219	13915	226	103739	231	12473	238	113109	231	27933	226	103656	234	237	219	236
	02:55:00	37	98356	105747	109323	107645	7818	7918	41657	40232	18218	19393	100674	114812	42436	36861	101241	121272	33227	32958	110171	107172	225	250	224	222	54392	240	111360	246	5925	227	44967	226	14521	239	104449	223	12939	231	113032	232	29467	228	103752	226	232	215	232
	03:00:00	37	98482	106431	109387	107999	7915	8047	42618	40750	19505	20145	100268	115086	43737	38239	101590	120918	34721	34126	109580	107213	227	236	231	233	55583	238	111284	245	6220	230	45644	214	15458	225	104581	226	13552	236	112789	225	30657	241	103724	245	214	214	234
			A1	A2	A3	A4	A5	A6	A7	A8	A9	A10	A11	A12	A13	A14	A15	A16	A17	A18	A19	A20	A21	A22	A23	A24	B1	B2	B3	B4	B5	B6	B7	B8	B9	B10	B11	B12	B13	B14	B15	B16	B17	B18	B19	B20	B21	B22	B23
	3h - 10 min		97809	101094	14272	4518	29223	28537	871	873	107799	105063	2240	2478	105692	111015	2526	3691	109565	115437	5288	3921	-3	-5	-3	-4	95947	2	4657	-21	42839	-12	1175	-7	117021	-32	2745	-12	112481	1	7245	0	113123	-14	5111	-8	-2	-9	-13
			E1	E2	E3	E4	E5	E6	E7	E8	E9	E10	E11	E12	E13	E14	E15	E16	E17	E18	E19	E20	E21	E22	E23	E24	F1	F2	F3	F4	F5	F6	F7	F8	F9	F10	F11	F12	F13	F14	F15	F16	F17	F18	F19	F20	F21	F22	F23
			94654	103644	27287	25334	10914	11278	1469	1412	102143	107485	4222	3885	98759	109223	13642	13024	103687	109718	10216	10464	13	-4	5	12	98507	-7	23714	-16	14811	-7	1634	5	110381	-6	4404	-30	110455	-14	8112	-9	111469	0	8755	-13	-12	15	-3
			I1	I2	I3	I4	I5	I6	I7	I8	I9	I10	I11	I12	I13	I14	I15	I16	I17	I18	I19	I20	I21	I22	I23	I24	J1	J2	J3	J4	J5	J6	J7	J8	J9	J10	J11	J12	J13	J14	J15	J16	J17	J18	J19	J20	J21	J22	J23
			92514	105568	-19	-4	85382	88299	-1	3	101209	110243	3	-17	100010	107755	-18	22	76122	112520	-6	-26	-12	0	-1	13	99318	-15	-17	-8	97941	-3	9	-6	114534	-12	2	-6	96438	-17	-5	1	110560	6	-8	-12	5	7	4
			M1	M2	M3	M4	M5	M6	M7	M8	M9	M10	M11	M12	M13	M14	M15	M16	M17	M18	M19	M20	M21	M22	M23	M24	N1	N2	N3	N4	N5	N6	N7	N8	N9	N10	N11	N12	N13	N14	N15	N16	N17	N18	N19	N20	N21	N22	N23
			96574	104722	107562	106276	6650	6795	41383	39513	18013	18639	98809	113523	42258	36737	100021	119278	33253	32657	108048	105643	8	11	4	-8	54189	-8	109351	14	5071	-10	44468	-27	14051	-13	103158	-6	12149	0	111362	-13	29230	6	102316	19	-13	-20	-4
			1	2	3	4	5	6	7	8	9	10	11	12	13	14	15	16	17	18	19	20	21	22	23	24
	Normalized in plate format	A	97809	101094	14272	4518	29223	28537	871	873	107799	105063	2240	2478	105692	111015	2526	3691	109565	115437	5288	3921	-3	-5	-3	-4
		B	95947	2	4657	-21	42839	-12	1175	-7	117021	-32	2745	-12	112481	1	7245	0	113123	-14	5111	-8	-2	-9	-13	1
		C	98270	106432	109709	107190	44379	45226	12578	12217	110048	107375	96068	91272	90582	108578	100094	115676	110086	111410	111789	110262	-2	11	3	-6
		D	96725	0	110053	-15	50840	-7	13898	-8	112602	-27	97589	-14	109807	6	108018	-1	111802	-23	114658	2	20	19	5	-2
		E	94654	103644	27287	25334	10914	11278	1469	1412	102143	107485	4222	3885	98759	109223	13642	13024	103687	109718	10216	10464	13	-4	5	12
		F	98507	-7	23714	-16	14811	-7	1634	5	110381	-6	4404	-30	110455	-14	8112	-9	111469	0	8755	-13	-12	15	-3	17
		G	96058	103485	-1	-11	99976	105535	-14	12	107770	107053	-25	-29	98220	108059	-26	0	107999	111464	-23	-3	-25	-18	-27	-3
		H	97001	-23	10	-2	109214	-17	-15	8	113433	-15	-28	-4	99147	-4	-11	-22	109543	9	11	1	-7	-4	-8	-20
		I	92514	105568	-19	-4	85382	88299	-1	3	101209	110243	3	-17	100010	107755	-18	22	76122	112520	-6	-26	-12	0	-1	13
		J	99318	-15	-17	-8	97941	-3	9	-6	114534	-12	2	-6	96438	-17	-5	1	110560	6	-8	-12	5	7	4	7
		K	95308	106546	5	-1	13350	13462	5	-5	35355	35014	-27	2	95090	93247	-16	12	99865	106093	-6	13	-16	7	-4	11
		L	42420	-23	-5	-14	8543	0	-2	-9	32665	-10	-34	1	26865	-8	-25	15	89069	19	15	8	-10	13	9	3
		M	96574	104722	107562	106276	6650	6795	41383	39513	18013	18639	98809	113523	42258	36737	100021	119278	33253	32657	108048	105643	8	11	4	-8
		N	54189	-8	109351	14	5071	-10	44468	-27	14051	-13	103158	-6	12149	0	111362	-13	29230	6	102316	19	-13	-20	-4	16
		O	2821	3426	3325	3937	1229	1168	1009	850	2052	2045	2120	2393	2213	3137	2417	3378	2223	2394	3222	3132	-24	17	27	5
		P	3515	2	3984	-32	1424	23	1726	-9	2909	-13	2294	2	4432	2	6199	19	2451	2	3282	28	-2	27	5	13
	Average by replicates in plate format		1	2	3	4	5	6	7	8	9	10	11	12	13	14	15	16	17	18	19	20	21	22	23	24
		A	98283.3	2606.08	7815.67	5591.78	33533	8066.53	973	174.94	109961	6265.31	2487.67	252.639	109729	3572.44	4487.33	2458.22	112708	2957.88	4773.33	743.429	-3.33333	1.52753	-6.66667	5.50757
		B
		C	100476	5215.86	108984	1563.14	46815	3511.38	12897.7	884.918	110008	2613.73	94976.3	3296.96	102989	10762.3	107929	7791.38	111099	899.194	112236	2231.88	9.66667	11.0604	0.666667	5.85947
		D
		E	98935	4510.26	25445	1789.08	12334.3	2152.56	1505	115.295	106670	4179.08	4170.33	263.329	106146	6426.63	11592.7	3030.14	108291	4082.45	9811.67	923.463	-1	12.7671	4.66667	7.50555
		F
		G	98848	4043.35	-0.666667	10.504	104908	4650.77	-5.66667	15.308	109419	3494.95	-27.3333	2.08167	101809	5432.76	-12.3333	13.0512	109669	1735.91	-5	17.088	-16.6667	9.07377	-12.6667	12.6623
		H
		I	99133.3	6528.96	-13.3333	8.14453	90540.7	6572.74	3.66667	5.03322	108662	6801.73	-4	11.2694	101401	5785.31	-0.333333	20.4042	99734	20472.1	-13.3333	11.0151	-2.33333	8.73689	5.33333	7.0946
		J
		K	81424.7	34243.2	-0.333333	5.03322	11785	2808.21	-0.666667	5.1316	34344.7	1464.59	-19.6667	19.0875	71734	38868.6	-9.66667	19.2959	98342.3	8613.54	7.33333	11.5902	-6.33333	11.9304	5.33333	8.14453
		L
		M	85161.7	27130.7	107730	1544.34	6172	956.246	41788	2502.2	16901	2487.94	105163	7559.2	30381.3	16029.2	110220	9679.13	31713.3	2171.18	105336	2878.33	2	13.0767	-2.66667	6.1101
		N
		O	3254	377.62	3748.67	367.658	1273.67	133.717	1195	466.681	2335.33	496.822	2269	138.206	3260.67	1114.66	3998	1965.75	2356	118.655	3212	75.4983	-3	20.5183	12.3333	12.7017
		P
			Mean	S.D.	Mean	S.D.	Mean	S.D.	Mean	S.D.	Mean	S.D.	Mean	S.D.	Mean	S.D.	Mean	S.D.	Mean	S.D.	Mean	S.D.	Mean	S.D.	Mean	S.D.
			A1	A2	A3	A4	A5	A6	A7	A8	A9	A10	A11	A12	A13	A14	A15	A16	A17	A18	A19	A20	A21	A22	A23	A24	B1	B2	B3	B4	B5	B6	B7	B8	B9	B10	B11	B12	B13	B14	B15	B16	B17	B18	B19	B20	B21	B22	B23
	1h - 10 min		102216	103048	3669	2622	14828	14994	450	432	85043	82519	1498	1530	95623	98876	1790	2141	94525	99934	1880	1848	17	16	-18	-34	100971	49	2800	-22	12816	-25	503	-7	69367	-47	1601	6	37787	-26	2752	7	96723	-17	2085	-14	-1	12	1
			E1	E2	E3	E4	E5	E6	E7	E8	E9	E10	E11	E12	E13	E14	E15	E16	E17	E18	E19	E20	E21	E22	E23	E24	F1	F2	F3	F4	F5	F6	F7	F8	F9	F10	F11	F12	F13	F14	F15	F16	F17	F18	F19	F20	F21	F22	F23
			90446	94692	3955	3756	5607	5929	475	463	70353	75152	1503	1358	74169	86542	2224	2595	69325	73766	1761	1841	-6	-3	-7	20	97534	173	3709	-23	6939	-29	572	-37	29097	-4	1610	-20	72770	-25	2639	-18	80101	-31	1840	-9	-13	-8	3
			I1	I2	I3	I4	I5	I6	I7	I8	I9	I10	I11	I12	I13	I14	I15	I16	I17	I18	I19	I20	I21	I22	I23	I24	J1	J2	J3	J4	J5	J6	J7	J8	J9	J10	J11	J12	J13	J14	J15	J16	J17	J18	J19	J20	J21	J22	J23
			83665	88235	-20	-17	39605	40876	12	-11	56282	44861	-5	-17	75790	55688	-7	10	42594	62926	-9	-27	-24	12	11	33	74928	-19	-5	-12	22807	-24	22	-29	15728	5	-13	-16	10961	-25	-17	-5	59718	-15	-16	-11	14	-4	13
			M1	M2	M3	M4	M5	M6	M7	M8	M9	M10	M11	M12	M13	M14	M15	M16	M17	M18	M19	M20	M21	M22	M23	M24	N1	N2	N3	N4	N5	N6	N7	N8	N9	N10	N11	N12	N13	N14	N15	N16	N17	N18	N19	N20	N21	N22	N23
			27615	24272	106184	104866	953	900	15945	16054	1907	1896	58112	66413	4722	3547	87886	101249	3154	3179	94089	92702	-1	8	-1	6	7802	-26	107262	-3	750	-11	14730	-20	1977	-7	58797	-4	2721	-7	73919	-28	2807	-16	88363	-12	14	-11	4
			1	2	3	4	5	6	7	8	9	10	11	12	13	14	15	16	17	18	19	20	21	22	23	24
	Normalized in plate format	A	102216	103048	3669	2622	14828	14994	450	432	85043	82519	1498	1530	95623	98876	1790	2141	94525	99934	1880	1848	17	16	-18	-34
		B	100971	49	2800	-22	12816	-25	503	-7	69367	-47	1601	6	37787	-26	2752	7	96723	-17	2085	-14	-1	12	1	-6
		C	100649	103161	101138	97419	20556	21304	3656	3807	71790	69193	24959	24342	73363	86639	71169	72442	84732	86617	75003	75903	-8	-13	6	4
		D	98296	67	99622	-39	18299	-20	2612	-18	61844	-26	22995	-22	80336	-9	21532	-4	82845	-36	72096	-5	-4	-2	5	11
		E	90446	94692	3955	3756	5607	5929	475	463	70353	75152	1503	1358	74169	86542	2224	2595	69325	73766	1761	1841	-6	-3	-7	20
		F	97534	173	3709	-23	6939	-29	572	-37	29097	-4	1610	-20	72770	-25	2639	-18	80101	-31	1840	-9	-13	-8	3	27
		G	88488	89306	-17	1	47003	50138	-20	1	74527	73593	-20	-19	83794	45312	-41	-7	69027	71212	-33	-13	-17	-28	3	1
		H	66212	-20	-27	-23	40720	-21	7	-16	50034	-16	-19	-3	12082	-6	-14	-15	64873	-6	-3	-7	-14	-9	-22	-23
		I	83665	88235	-20	-17	39605	40876	12	-11	56282	44861	-5	-17	75790	55688	-7	10	42594	62926	-9	-27	-24	12	11	33
		J	74928	-19	-5	-12	22807	-24	22	-29	15728	5	-13	-16	10961	-25	-17	-5	59718	-15	-16	-11	14	-4	13	-10
		K	48658	23718	-14	-5	1673	1649	-22	-11	3037	3029	-15	-13	25928	10719	-23	21	14062	12781	-17	13	-26	-4	4	17
		L	6829	-46	-6	7	991	-7	-46	-14	2839	-10	-11	4	3412	-5	-26	-21	7753	-2	14	-23	-22	-7	11	16
		M	27615	24272	106184	104866	953	900	15945	16054	1907	1896	58112	66413	4722	3547	87886	101249	3154	3179	94089	92702	-1	8	-1	6
		N	7802	-26	107262	-3	750	-11	14730	-20	1977	-7	58797	-4	2721	-7	73919	-28	2807	-16	88363	-12	14	-11	4	27
		O	2052	2216	2215	2568	500	577	512	385	1288	1209	1284	1375	1549	2000	1595	1974	1342	1467	1734	1619	-10	33	23	21
		P	1982	6	2514	-21	633	-1	804	1	1502	1	1279	-6	2055	0	2452	10	1365	-12	1631	13	-6	21	16	-7
	Average by replicates in plate format		1	2	3	4	5	6	7	8	9	10	11	12	13	14	15	16	17	18	19	20	21	22	23	24
		A	102078	1045.32	3030.33	560.216	14212.7	1212.39	461.667	36.9098	78976.3	8417.07	1543	52.7162	77428.7	34369.2	2227.67	486.821	97060.7	2720.26	1937.67	128.594	10.6667	10.116	-17	17.5214
		B
		C	100702	2432.93	99393	1870.05	20053	1564.37	3358.33	650.738	67609	5158.73	24098.7	1004.36	80112.7	6640.82	55047.7	29032.4	84731.3	1886	74334	1989.72	-8.33333	4.50925	5	1
		D
		E	94224	3567.1	3806.67	130.592	6158.33	694.983	503.333	59.769	58200.7	25318.5	1490.33	126.477	77827	7579.76	2486	227.963	74397.3	5415.67	1814	45.9021	-7.33333	5.1316	5.33333	13.6504
		F
		G	81335.3	13103.6	-14.3333	14.1892	45953.7	4795.88	-4	14.1774	66051.3	13879.3	-19.3333	0.57735	47062.7	35888	-20.6667	17.9536	68370.7	3220.06	-16.3333	15.2753	-19.6667	7.37111	-6	13.8924
		H
		I	82276	6761.36	-14	7.93725	34429.3	10085.3	7.66667	16.9214	38957	20911.7	-11.6667	6.1101	47479.7	33184.8	-4.66667	13.6504	55079.3	10930.9	-17.3333	9.07377	0.666667	21.3854	19	12.1655
		J
		K	26401.7	21043.2	-8.33333	4.93288	1437.67	387.011	-26.3333	17.8979	2968.33	112.077	-13	2	13353	11486.8	-9.33333	26.3122	11532	3334.8	3.33333	17.6163	-17.3333	11.7189	10.6667	6.50641
		L
		M	19896.3	10606.5	106104	1200	867.667	105.292	15576.3	734.97	1926.67	43.9356	61107.3	4607.59	3663.33	1005.56	87684.7	13666.1	3046.67	207.933	91718	2987.13	7	7.54983	3	3.60555
		N
		O	2083.33	120.106	2432.33	190.143	570	66.7757	567	214.846	1333	151.595	1312.67	54.0401	1868	277.627	2007	429.452	1391.33	66.5307	1661.33	63.2166	5.66667	23.7557	20	3.60555
		P
			Mean	S.D.	Mean	S.D.	Mean	S.D.	Mean	S.D.	Mean	S.D.	Mean	S.D.	Mean	S.D.	Mean	S.D.	Mean	S.D.	Mean	S.D.	Mean	S.D.	Mean	S.D.
Detection reaction (fluorescence)
Sample Layout
	Assay					LASV-II
Templates		1	2	2	3	4	6	7	8	9	10
	A					1734
	B					2
	C					1782
	D
	E
	F
	G					H20
	H
Software Version	3.03.14
Experiment File Path:	C:\Users\User\Google Drive\Wetlab Shared\Users\Anna\n2 samples neg and disc_march32019.xpt
Protocol File Path:	C:\Users\Public\Documents\Protocols\green_kinetic_3h.prt
Plate Number	Plate 1
Date	2019-03-03
Time	23:01:53
Reader Type:	Cytation5
Reader Serial Number:	1707121
Reading Type	Reader
Procedure Details
Plate Type	Corning 384 Low volume flat bottom
Well Selection	Runtime
Eject plate on completion
Set Temperature	Setpoint 37°C, Gradient 1 °C
	Preheat before moving to next step
Start Kinetic	Runtime 3:00:00 (HH:MM:SS), Interval 0:05:00, 37 Reads
Read	Fluorescence Endpoint
	Full Plate
	Filter Set 1
	Excitation: 485/20, Emission: 528/20
	Optics: Top, Gain: extended
	Light Source: Xenon Flash, Lamp Energy: High, Extended Dynamic Range
	Read Speed: Normal, Delay: 100 msec, Measurements/Data Point: 10
	Read Height: 10.5 mm
End Kinetic
485528
	Time	T° 485,528	A1	A2	A3	A4	A5	A6	A7	A8	A9	A10	A11	A12	A13	A14	A15	A16	A17	A18	A19	A20	A21	A22	A23	A24	B1	B2	B3	B4	B5	B6	B7	B8	B9	B10	B11	B12	B13	B14	B15	B16	B17	B18	B19	B20	B21	B22	B23
	00:00:00	37	315	317	312	329	601	581	571	602	321	323	561	595	564	553	332	306	301	336	329	330	347	323	312	332	308	326	325	323	583	297	578	314	337	312	615	324	517	337	342	318	347	336	351	328	351	324	358
	00:05:00	37	273	266	261	243	471	486	470	474	252	244	495	481	480	483	286	258	260	285	301	297	317	320	306	305	254	268	278	266	506	268	502	250	267	276	521	283	469	280	296	302	315	308	331	322	307	323	337
	00:10:00	37.1	278	266	267	252	470	469	472	493	243	236	485	500	459	440	265	261	284	279	275	288	321	301	306	324	243	243	240	252	503	236	492	259	262	288	511	283	458	295	275	288	278	319	320	306	312	339	317
	00:15:00	37	270	238	234	265	515	482	475	497	241	246	497	502	505	469	268	258	254	260	286	285	292	317	305	294	213	260	245	253	463	245	502	257	247	259	516	265	457	270	268	288	281	292	310	299	297	310	305
	00:20:00	37	253	242	262	279	526	526	509	499	229	236	523	539	506	521	263	257	251	254	274	289	298	330	305	314	227	256	248	241	488	254	527	240	244	242	549	269	495	249	275	269	290	276	314	299	310	315	301
	00:25:00	37	260	238	255	251	530	519	535	556	248	244	551	576	547	521	245	236	260	262	270	277	287	313	306	314	229	258	243	237	524	239	541	245	257	253	567	253	485	267	249	277	283	283	291	266	299	309	314
	00:30:00	37	247	259	255	251	551	551	529	560	233	232	571	585	551	555	254	244	236	267	265	267	284	296	289	293	243	239	241	252	531	240	538	233	247	232	577	237	525	251	276	284	274	287	310	290	296	310	291
	00:35:00	37	264	235	269	234	532	557	540	570	227	244	590	575	570	556	255	241	227	257	283	259	278	318	289	292	235	239	238	242	592	233	542	241	234	250	590	255	533	267	280	278	268	292	303	298	288	305	297
	00:40:00	37	272	247	246	246	557	566	579	577	234	223	618	619	582	581	246	234	233	253	267	275	298	293	311	301	225	237	238	246	594	220	570	240	250	246	608	274	562	274	277	264	282	285	318	300	296	312	312
	00:45:00	37	248	243	241	243	584	587	540	613	226	228	615	606	595	603	249	243	259	274	259	268	292	294	304	292	241	257	234	238	592	238	598	233	260	240	620	239	566	262	261	283	292	284	296	309	314	299	294
	00:50:00	37	261	256	251	230	566	573	592	586	233	231	617	615	605	607	231	262	237	287	262	259	286	289	302	288	230	261	255	246	613	236	614	238	254	250	654	240	582	258	265	275	292	279	289	287	295	313	310
	00:55:00	37	241	256	251	244	600	623	595	618	231	232	632	667	615	602	255	240	252	265	276	281	293	296	300	293	224	246	240	238	612	219	648	244	252	251	657	250	578	279	267	272	272	287	282	281	292	317	290
	01:00:00	37.1	260	248	238	243	601	635	576	604	216	225	639	646	621	607	235	246	254	252	283	276	294	315	302	293	224	244	260	238	613	248	646	244	247	246	655	236	599	268	257	266	267	296	297	297	281	291	298
	01:05:00	37	264	251	267	241	591	651	620	639	228	224	664	664	664	636	238	257	243	248	280	296	305	298	291	294	239	242	228	225	641	241	652	236	231	237	681	249	619	272	268	265	270	291	285	274	287	300	310
	01:10:00	37	264	267	259	246	614	634	616	674	235	238	648	679	675	648	245	233	256	264	270	280	302	309	298	284	226	244	238	230	664	231	650	224	238	240	747	247	626	248	263	278	288	275	295	282	294	316	298
	01:15:00	37	255	246	257	254	615	619	649	648	236	232	669	712	672	653	260	224	236	269	255	269	267	286	313	307	225	244	239	240	671	245	668	231	239	241	731	253	633	264	272	262	288	291	309	286	286	316	301
	01:20:00	37	258	248	256	219	626	658	644	654	216	211	704	705	695	695	236	239	261	256	273	279	304	318	297	288	246	228	229	243	666	224	657	234	239	250	754	254	682	270	261	291	280	268	297	300	284	316	285
	01:25:00	37	267	246	250	230	641	679	648	681	240	224	717	743	702	689	238	233	241	242	293	273	303	296	297	284	215	251	239	237	655	239	717	231	231	248	733	252	700	260	279	266	270	301	291	296	284	283	292
	01:30:00	37	245	232	240	242	664	675	670	686	223	212	685	710	686	700	241	258	254	258	262	299	292	312	273	302	208	239	221	230	707	233	702	224	245	246	758	242	654	267	263	276	293	282	283	292	311	303	294
	01:35:00	37	259	236	255	234	663	675	692	689	230	240	714	727	709	698	228	258	246	252	266	266	283	325	316	287	246	241	238	243	708	237	682	222	258	256	792	240	685	261	253	270	287	296	282	298	313	281	293
	01:40:00	37	254	250	254	244	648	689	685	690	209	226	723	745	706	691	228	239	245	257	230	274	283	280	278	287	230	233	225	244	716	238	732	238	219	245	784	239	682	267	270	260	271	279	297	286	281	285	289
	01:45:00	37	234	268	245	236	680	727	727	730	242	221	716	741	725	737	246	251	249	269	266	261	307	294	307	292	227	224	237	228	684	231	723	242	252	233	832	258	692	265	265	275	286	303	292	294	293	273	314
	01:50:00	37	249	235	238	233	690	691	686	709	231	216	737	754	745	744	242	233	236	253	281	285	301	309	313	290	233	231	233	230	721	226	769	237	227	261	810	241	710	250	252	247	256	282	298	285	284	314	280
	01:55:00	37	265	253	251	235	708	772	707	730	231	237	736	796	725	741	232	231	244	249	275	265	272	286	282	298	229	234	253	231	733	227	719	227	239	239	784	258	736	263	272	269	289	275	288	286	280	301	303
	02:00:00	37	255	247	253	234	686	728	698	737	240	223	754	775	744	763	253	246	252	277	295	266	303	302	291	296	231	238	233	226	738	234	735	228	241	247	860	242	741	257	247	272	270	277	308	280	282	300	298
	02:05:00	37	262	263	221	252	697	744	734	735	233	213	780	782	734	764	233	241	236	268	273	283	279	291	330	279	230	225	216	220	760	234	799	241	257	251	838	255	739	248	252	260	277	283	287	295	289	303	293
	02:10:00	37	273	248	218	237	707	717	731	764	221	235	769	792	749	737	247	233	255	266	274	278	294	300	304	296	241	221	243	231	762	234	778	223	243	244	840	256	753	282	248	290	281	281	290	296	273	307	289
	02:15:00	37	257	248	248	250	702	750	709	782	240	221	768	792	735	756	249	250	244	278	277	282	285	310	271	277	217	239	235	252	750	218	761	238	240	231	854	256	761	267	267	264	289	291	316	278	281	300	273
	02:20:00	37	256	232	251	238	724	748	764	771	239	216	781	795	763	765	236	245	237	261	268	270	283	303	291	294	239	226	230	240	797	233	790	253	233	250	876	243	771	261	274	270	278	264	304	260	287	289	280
	02:25:00	37	260	254	229	237	695	744	732	742	221	242	764	811	757	789	230	246	254	251	247	269	280	314	291	299	211	260	236	238	761	218	806	216	248	244	891	234	792	247	253	264	278	271	288	298	274	312	294
	02:30:00	37	247	259	245	249	696	766	739	769	257	234	796	796	749	791	237	216	241	261	285	273	310	306	297	313	223	260	223	227	813	229	817	221	235	246	929	244	771	254	280	272	274	301	289	284	295	300	280
	02:35:00	37	260	245	254	243	727	758	727	768	228	228	805	787	745	765	242	240	252	257	252	254	279	306	283	297	253	242	241	242	821	247	779	220	245	236	928	252	796	250	259	273	283	279	299	285	298	278	290
	02:40:00	37.1	291	265	241	249	728	759	753	766	236	232	818	795	775	791	234	224	236	242	270	270	296	283	276	293	231	228	229	252	789	223	806	245	240	243	915	263	818	253	248	277	284	296	305	292	302	295	303
	02:45:00	37	255	245	253	239	719	770	738	784	237	238	800	826	797	785	226	238	267	260	261	257	302	282	297	291	239	227	255	245	857	233	820	242	241	242	947	258	828	257	261	290	283	283	301	305	276	294	306
	02:50:00	37	273	258	236	238	697	769	746	793	224	234	776	839	807	766	233	251	269	252	267	265	293	306	295	289	232	233	240	231	791	231	798	228	229	239	969	249	847	259	261	273	274	292	299	281	271	305	289
	02:55:00	37	252	243	256	235	706	797	761	793	233	223	832	841	755	775	240	250	252	263	268	264	291	289	285	296	246	220	221	233	806	234	783	220	234	243	953	263	864	249	266	268	276	282	295	295	285	301	292
	03:00:00	37	274	238	251	257	717	836	774	789	228	227	805	798	769	787	228	252	237	249	270	262	291	285	304	269	241	238	243	235	812	231	858	229	239	237	931	257	861	267	255	267	285	277	291	267	298	282	289
485528
	Time	T° 485,528	E1	E2	E3	E4	E5	E6	E7	E8	E9	E10	E11	E12	E13	E14	E15	E16	E17	E18	E19	E20	E21	E22	E23	E24	F1	F2	F3	F4	F5	F6	F7	F8	F9	F10	F11	F12	F13	F14	F15	F16	F17	F18	F19	F20	F21	F22	F23
	00:00:00	37	302	333	331	313	644	628	562	703	350	345	603	606	595	598	331	322	338	321	331	328	340	307	332	325	383	326	336	321	578	331	609	341	338	329	621	337	574	351	369	344	349	322	348	350	369	340	353
	00:05:00	37	289	305	296	324	530	574	543	636	327	351	534	554	561	547	334	334	317	315	324	320	329	308	308	302	367	320	345	358	538	337	544	310	317	300	564	309	527	340	325	311	326	322	350	323	341	313	338
	00:10:00	37.1	288	305	315	296	531	555	541	654	319	316	532	548	561	559	301	315	311	320	311	291	333	290	304	318	355	295	286	305	543	305	571	305	303	303	540	298	549	339	318	300	314	302	338	309	328	311	313
	00:15:00	37	280	305	304	303	546	547	515	657	304	326	566	556	561	561	325	311	298	312	312	302	306	324	312	317	347	302	292	295	548	308	549	315	309	309	545	313	541	312	313	303	323	315	338	314	305	324	314
	00:20:00	37	289	292	297	294	534	582	558	655	299	303	571	560	587	566	293	296	321	305	305	306	309	305	299	306	362	317	281	306	554	298	556	288	313	322	577	305	562	327	300	314	293	311	332	297	308	315	322
	00:25:00	37	271	300	298	313	583	606	584	697	299	297	596	606	606	562	306	292	299	298	315	310	312	302	322	305	361	282	273	295	592	312	600	294	294	315	611	303	607	333	293	309	310	280	333	323	302	318	306
	00:30:00	37	271	290	299	284	592	623	601	680	309	323	637	619	603	609	308	302	303	309	311	304	309	296	305	304	333	319	307	300	594	291	591	304	292	298	644	299	601	311	306	312	315	305	336	313	341	299	311
	00:35:00	37	273	295	298	302	571	619	592	704	294	299	622	637	647	642	317	318	326	316	299	309	296	286	293	299	334	304	309	294	623	318	621	304	306	301	633	308	658	304	320	302	304	330	336	308	317	313	299
	00:40:00	37	281	306	304	288	614	635	619	707	307	308	631	704	615	639	315	313	304	311	318	295	313	285	301	307	346	285	288	302	639	286	623	304	302	289	645	292	642	306	305	330	295	307	347	303	307	288	309
	00:45:00	37	291	278	306	302	637	666	616	707	303	286	675	667	684	656	309	286	329	306	308	315	297	291	292	313	342	291	271	283	613	296	626	297	311	283	662	309	681	308	314	307	303	313	328	302	322	301	305
	00:50:00	37	281	279	271	299	626	675	639	777	309	304	674	683	673	680	297	289	320	294	298	306	326	295	316	302	338	290	298	293	663	293	667	306	303	272	693	296	692	324	308	297	324	299	324	317	302	292	297
	00:55:00	37	296	295	287	293	651	689	654	776	303	324	721	665	667	687	299	292	296	317	306	302	305	287	304	289	349	322	275	281	674	307	659	279	311	281	706	308	724	313	318	295	320	299	343	292	281	319	304
	01:00:00	37.1	286	290	301	276	676	691	656	785	302	306	717	724	691	688	300	292	300	300	291	320	320	301	305	305	351	306	298	290	693	283	663	308	309	306	757	298	699	310	295	302	314	307	326	298	306	311	308
	01:05:00	37	274	294	289	299	710	716	691	795	303	300	723	723	729	733	285	300	297	296	293	285	296	298	276	300	344	293	292	293	740	300	710	304	306	283	772	304	740	287	303	305	324	290	320	304	306	309	302
	01:10:00	37	290	288	289	289	676	714	671	765	279	312	735	773	753	731	287	303	287	306	304	309	321	301	297	294	349	315	272	303	727	288	720	314	286	287	758	304	712	310	314	282	285	311	321	312	298	294	300
	01:15:00	37	294	289	268	312	714	699	685	823	301	321	743	762	733	749	304	287	291	299	304	280	316	292	299	297	345	284	287	314	708	308	748	284	315	308	778	314	803	305	314	297	303	303	345	302	305	296	293
	01:20:00	37	281	269	275	298	684	748	699	842	316	305	798	788	746	735	304	299	315	284	281	293	297	292	286	309	324	284	283	290	743	283	733	281	304	296	800	300	778	312	301	294	302	290	336	326	306	302	297
	01:25:00	37	258	294	272	279	732	783	741	855	302	285	782	828	757	771	283	290	282	287	301	299	313	293	294	317	350	296	292	280	715	297	755	306	300	305	767	313	821	320	300	296	287	294	315	276	311	292	295
	01:30:00	37	279	291	296	285	741	783	720	820	293	302	778	798	750	784	306	288	309	285	300	304	305	272	291	308	341	293	277	291	760	288	749	310	303	291	842	312	801	314	315	312	316	303	327	303	309	306	311
	01:35:00	37	277	278	268	296	752	799	746	823	297	288	778	816	763	805	304	304	312	281	300	316	318	322	299	306	359	292	295	321	785	289	767	305	293	291	818	287	812	326	312	321	291	295	327	310	330	318	288
	01:40:00	37	285	285	290	281	754	777	738	867	291	300	815	810	760	763	301	280	302	292	272	269	307	289	287	306	337	290	271	300	780	286	757	282	299	288	833	303	846	317	293	284	312	300	343	302	293	303	283
	01:45:00	37	261	274	307	301	801	807	787	815	296	302	842	817	743	769	312	291	322	297	293	290	296	313	290	288	356	291	278	305	799	298	775	286	288	274	850	315	879	306	287	297	324	285	335	310	312	325	303
	01:50:00	37	275	282	289	285	779	820	797	893	295	298	860	846	790	824	300	283	293	282	309	298	299	295	293	292	352	309	292	287	786	290	843	291	302	274	862	295	869	300	311	315	301	298	318	303	314	294	313
	01:55:00	37	294	276	284	280	817	839	771	890	310	313	868	840	812	818	309	282	282	301	301	302	295	295	292	305	345	300	269	298	829	290	811	282	288	281	905	289	907	308	286	284	299	300	323	318	328	293	294
	02:00:00	37	287	292	284	294	780	832	809	844	301	272	872	848	788	870	318	305	312	288	267	299	300	311	294	298	339	306	273	303	809	299	871	281	321	309	883	296	905	313	319	293	311	316	327	292	303	305	290
	02:05:00	37	278	269	290	287	788	839	802	902	311	298	885	891	797	848	305	290	285	309	303	277	326	289	298	325	329	275	297	289	847	282	839	284	296	300	931	293	909	321	287	292	290	296	321	295	291	286	308
	02:10:00	37	276	314	279	298	817	837	819	891	297	308	891	859	792	836	282	290	302	294	295	292	293	307	289	294	321	297	278	265	852	295	825	304	306	301	936	288	924	307	312	303	312	310	342	308	322	304	308
	02:15:00	37	287	277	279	288	801	862	833	921	306	299	890	911	838	856	304	289	284	304	317	302	313	292	291	302	342	288	294	303	866	297	881	287	295	286	930	316	961	314	307	301	282	289	307	278	320	299	298
	02:20:00	37	282	283	284	288	817	863	814	919	290	298	886	888	821	887	299	290	307	286	289	290	311	299	300	302	352	297	288	292	898	300	877	278	290	290	923	273	931	286	297	312	314	291	336	309	302	294	297
	02:25:00	37	289	279	300	284	827	830	822	940	294	310	879	911	829	871	287	283	313	290	297	306	314	293	306	303	326	311	309	288	898	306	843	284	295	276	973	313	933	316	311	294	319	303	345	297	299	303	308
	02:30:00	37	277	272	287	293	803	856	794	914	282	294	919	909	824	920	316	291	302	300	276	297	301	314	297	289	338	282	283	298	938	289	874	292	272	279	983	282	1020	313	301	283	292	291	284	316	297	294	302
	02:35:00	37	279	280	289	308	824	872	868	917	295	305	912	916	826	907	296	274	314	308	294	284	310	299	305	287	347	284	299	300	903	306	885	266	293	289	982	299	1014	313	286	292	303	288	308	301	323	313	300
	02:40:00	37.1	298	300	293	281	841	868	866	940	302	297	887	915	849	878	301	298	294	306	284	302	305	310	303	304	344	290	275	296	933	301	925	296	306	281	1012	312	1043	306	313	299	302	298	326	313	308	294	302
	02:45:00	37	277	279	266	307	837	895	839	928	302	305	960	962	825	917	280	288	305	303	312	311	304	295	286	289	337	299	263	302	965	301	917	296	300	292	1005	288	1051	303	297	286	298	314	322	310	296	296	289
	02:50:00	37	279	288	302	282	849	898	866	951	314	311	917	932	824	923	313	311	315	290	308	282	313	283	303	304	336	298	295	285	965	282	904	261	295	300	1051	292	1073	289	299	290	284	312	357	306	309	335	310
	02:55:00	37	268	288	287	287	844	919	846	938	296	300	942	956	821	922	294	293	293	294	315	305	310	295	273	299	333	282	289	286	954	290	934	286	304	285	1021	302	1066	304	298	315	301	299	319	310	318	304	304
	03:00:00	37	287	280	282	281	845	900	855	949	306	319	942	946	839	891	297	279	283	272	291	297	304	292	292	292	336	286	289	270	1020	295	929	287	295	276	1070	279	1131	327	315	318	315	286	334	290	295	292	291
485528
	Time	T° 485,528	I1	I2	I3	I4	I5	I6	I7	I8	I9	I10	I11	I12	I13	I14	I15	I16	I17	I18	I19	I20	I21	I22	I23	I24	J1	J2	J3	J4	J5	J6	J7	J8	J9	J10	J11	J12	J13	J14	J15	J16	J17	J18	J19	J20	J21	J22	J23
	00:00:00	37	325	340	299	328	588	643	591	590	333	323	581	634	569	584	323	312	320	346	322	330	330	344	310	327	331	333	329	333	599	343	616	313	312	302	590	342	585	350	325	321	320	339	325	340	352	329	317
	00:05:00	37	322	310	313	326	528	550	553	528	298	312	554	570	534	532	312	331	320	307	303	298	308	306	310	310	325	321	302	301	560	320	557	329	326	311	552	334	526	324	293	316	297	304	321	300	304	321	304
	00:10:00	37.1	309	307	294	312	515	550	524	575	307	300	535	555	533	549	303	322	298	307	301	311	298	301	292	308	312	294	318	311	525	315	556	304	317	310	562	312	530	302	316	284	298	298	311	275	337	317	295
	00:15:00	37	295	302	296	296	520	573	526	578	318	304	579	563	571	551	292	305	314	319	306	323	304	307	313	301	292	277	307	310	542	282	538	314	311	315	558	308	546	277	313	308	315	299	314	311	292	310	290
	00:20:00	37	297	287	278	308	570	559	564	570	307	324	573	582	592	575	289	323	311	302	286	303	307	300	309	294	300	293	293	321	580	315	542	306	294	305	568	319	584	299	324	317	292	291	279	305	328	318	313
	00:25:00	37	305	315	288	314	577	595	562	570	310	300	600	593	578	603	311	325	294	304	305	301	308	291	309	299	293	279	294	289	588	306	583	270	300	293	609	308	613	303	298	313	309	294	318	290	298	279	300
	00:30:00	37	284	282	297	289	578	612	587	580	291	301	621	623	642	628	318	317	288	304	293	310	295	311	286	281	312	298	292	283	602	297	613	287	301	278	647	297	639	318	292	301	295	297	287	296	308	306	316
	00:35:00	37	271	271	300	285	574	606	602	607	298	288	623	647	641	640	303	298	297	296	309	311	314	328	300	305	300	283	285	284	625	303	649	281	295	292	652	317	634	294	299	294	319	277	302	294	294	297	308
	00:40:00	37	290	296	280	296	600	632	639	671	288	292	676	686	646	678	296	300	307	292	304	299	291	292	296	298	282	300	270	300	634	291	643	296	290	296	656	302	673	303	297	295	291	290	304	286	288	299	313
	00:45:00	37	299	288	301	286	606	610	604	667	303	310	681	676	669	715	289	279	285	288	282	300	305	299	302	291	306	292	290	297	655	296	655	298	267	300	677	311	680	289	280	296	277	313	294	321	333	311	287
	00:50:00	37	280	302	295	293	616	679	614	664	302	322	678	685	661	715	278	322	293	290	283	293	297	311	295	297	297	290	288	299	652	308	676	267	310	295	694	292	667	309	292	287	287	289	304	304	295	294	297
	00:55:00	37	279	298	266	303	651	655	640	678	327	305	691	729	698	715	289	272	270	279	298	297	294	300	306	294	302	287	285	281	671	284	664	287	298	301	727	296	728	290	280	289	296	285	297	303	309	297	306
	01:00:00	37.1	291	295	279	317	613	691	663	700	313	290	688	711	703	732	290	311	289	296	306	284	307	293	303	302	298	278	316	312	696	285	690	285	297	303	772	303	693	284	296	283	289	285	283	291	297	299	310
	01:05:00	37	286	290	288	282	669	713	712	737	302	277	715	760	679	740	303	300	300	271	291	307	292	297	322	294	290	273	290	309	681	273	717	294	303	293	752	302	732	315	303	294	295	299	310	285	289	292	310
	01:10:00	37	269	282	293	289	690	712	673	708	281	287	744	767	755	749	278	292	288	287	300	284	299	295	284	304	303	294	284	309	739	280	726	266	286	286	778	312	741	291	290	314	308	298	294	302	318	295	304
	01:15:00	37	307	283	274	299	685	728	699	720	304	294	749	762	779	766	291	297	303	294	279	312	292	297	297	294	290	278	290	296	727	291	746	288	280	300	750	298	759	309	303	292	293	278	282	279	309	290	300
	01:20:00	37	292	293	300	307	729	759	731	765	305	298	743	778	771	783	301	295	270	293	290	284	281	298	285	299	299	298	299	279	750	269	758	295	279	296	815	306	790	294	296	291	295	289	310	292	301	284	308
	01:25:00	37	295	287	271	284	704	728	761	769	319	286	767	800	768	781	292	293	283	292	315	318	303	291	291	301	298	302	282	310	791	300	771	281	284	287	787	299	825	292	292	322	285	292	296	298	293	300	311
	01:30:00	37	288	277	308	281	724	745	760	778	293	298	796	833	854	776	285	290	284	284	303	287	307	297	308	311	286	291	286	291	774	271	778	286	301	305	841	289	829	317	289	276	291	281	298	291	309	298	282
	01:35:00	37	275	264	294	305	774	779	771	788	304	272	806	829	847	859	298	286	285	284	281	295	275	282	293	306	289	279	291	303	784	284	799	284	304	291	847	292	826	305	282	307	291	284	304	284	304	297	309
	01:40:00	37	269	289	273	301	746	777	772	771	294	286	791	853	844	857	286	270	286	282	277	290	306	300	296	308	309	302	283	316	789	282	810	276	269	308	840	297	858	279	280	292	283	285	286	288	282	297	306
	01:45:00	37	262	277	281	281	749	746	823	793	292	282	829	877	893	865	280	305	295	291	304	306	304	316	290	315	276	315	274	294	821	301	810	301	276	290	865	315	856	295	277	290	280	270	267	273	299	281	306
	01:50:00	37	285	288	293	307	771	827	841	831	293	289	805	865	879	872	302	309	275	300	283	305	301	315	303	272	303	282	284	303	798	284	851	278	278	299	900	292	891	308	293	300	280	282	288	296	294	293	290
	01:55:00	37	291	279	271	293	763	770	855	864	276	296	843	864	966	909	272	294	291	296	299	290	296	316	294	286	298	284	278	277	820	264	866	293	287	279	904	306	891	299	289	282	311	262	287	294	298	308	297
	02:00:00	37	282	293	276	295	798	840	859	863	300	281	854	918	946	870	289	292	282	306	318	294	299	300	289	279	286	293	275	277	827	280	837	292	293	287	917	308	923	306	275	286	285	290	294	284	277	304	314
	02:05:00	37	289	288	287	302	801	837	884	881	288	284	834	917	1002	921	280	297	277	296	304	301	280	308	297	291	302	293	285	311	837	286	877	284	288	285	947	310	913	295	292	282	279	308	309	285	299	301	296
	02:10:00	37	292	281	294	295	818	816	912	893	308	287	859	937	1038	935	293	282	307	280	283	296	292	300	272	290	263	267	291	309	899	280	873	289	278	300	953	310	926	287	277	304	285	287	298	292	297	304	302
	02:15:00	37	286	281	290	281	780	857	926	907	285	282	868	962	1085	951	283	296	298	299	283	311	279	281	304	306	278	281	273	289	850	282	904	297	299	305	968	283	970	306	292	276	287	299	298	305	304	306	292
	02:20:00	37	291	311	273	296	800	843	953	926	301	280	882	961	1126	984	277	302	286	293	289	295	301	291	290	292	291	276	288	307	873	292	936	280	281	290	980	298	960	298	280	280	271	293	275	295	279	301	289
	02:25:00	37	285	272	279	302	825	881	989	942	294	276	905	925	1174	1010	282	282	288	290	302	301	310	314	297	284	289	287	290	312	906	282	927	288	292	288	981	302	989	295	292	297	289	307	295	308	280	309	284
	02:30:00	37	299	296	286	271	799	852	1028	965	306	298	876	981	1224	999	304	295	294	293	281	296	302	291	309	290	301	247	291	287	910	274	976	277	284	284	1017	305	1013	286	288	300	281	294	297	278	302	313	297
	02:35:00	37	272	270	271	286	832	849	1063	1027	295	292	905	1012	1285	1085	292	278	293	317	289	300	292	304	296	286	282	274	287	304	873	305	975	290	280	287	1006	298	996	329	297	293	294	292	282	291	282	295	313
	02:40:00	37.1	299	288	286	284	840	877	1119	1013	307	266	911	967	1240	1048	279	322	265	287	277	288	305	302	285	272	292	274	305	298	880	283	963	282	305	291	1026	270	1057	296	299	283	288	289	301	311	324	296	297
	02:45:00	37	266	287	268	256	807	905	1133	1037	301	298	908	1036	1360	1086	302	285	291	288	273	308	291	294	313	295	277	268	285	297	915	264	991	279	280	289	1043	301	1069	297	300	299	291	294	291	293	289	313	319
	02:50:00	37	292	292	268	301	843	883	1141	1077	288	280	942	994	1411	1150	297	314	295	254	281	295	304	307	300	289	296	302	295	286	962	274	1010	277	298	299	1073	286	1084	287	301	293	276	287	280	288	286	304	288
	02:55:00	37	270	281	270	281	795	897	1148	1119	300	266	940	1024	1492	1185	291	302	272	310	285	304	305	282	300	299	293	294	282	307	921	304	1025	291	317	282	1084	304	1057	311	283	291	287	277	291	296	294	299	311
	03:00:00	37	285	288	287	292	861	891	1215	1130	289	278	924	1017	1498	1163	291	291	294	279	278	293	297	295	292	284	295	291	291	281	972	284	1035	283	290	281	1089	305	1094	313	282	282	286	299	310	286	294	300	295
485528
	Time	T° 485,528	M1	M2	M3	M4	M5	M6	M7	M8	M9	M10	M11	M12	M13	M14	M15	M16	M17	M18	M19	M20	M21	M22	M23	M24	N1	N2	N3	N4	N5	N6	N7	N8	N9	N10	N11	N12	N13	N14	N15	N16	N17	N18	N19	N20	N21	N22	N23
	00:00:00	37	316	312	308	312	579	605	558	595	307	313	577	569	563	562	304	314	299	335	311	323	328	345	331	359	299	307	314	316	529	323	567	335	338	317	564	326	536	313	309	325	303	298	312	326	336	323	321
	00:05:00	37	278	297	299	302	496	531	545	525	316	321	549	544	561	545	320	306	327	295	333	317	313	321	282	311	317	278	299	280	550	308	523	299	306	305	558	317	517	315	314	325	297	302	301	299	316	302	307
	00:10:00	37.1	308	291	299	294	522	522	512	517	300	296	525	558	537	559	292	304	287	310	307	300	288	327	299	307	291	300	307	305	505	300	557	304	307	298	540	300	538	306	302	293	301	303	283	296	298	304	303
	00:15:00	37	280	290	294	310	557	559	536	557	303	291	546	565	578	547	295	291	293	306	306	314	280	321	309	313	281	292	293	282	567	300	581	295	306	314	565	292	540	294	301	289	299	297	296	301	293	286	307
	00:20:00	37	289	297	285	305	542	519	547	571	310	307	564	594	584	603	300	297	294	301	275	278	307	316	289	296	294	284	280	283	590	297	560	290	287	303	608	311	598	302	319	305	269	317	294	308	314	310	299
	00:25:00	37	302	293	285	300	562	592	596	615	306	312	603	610	595	595	277	285	293	302	294	301	308	306	298	297	291	285	297	312	591	272	566	292	296	297	605	291	605	303	305	305	273	309	280	282	306	301	307
	00:30:00	37	295	287	318	285	600	592	584	608	308	295	595	626	636	636	299	300	304	311	291	292	294	308	297	301	266	296	282	286	603	287	621	295	292	313	640	267	616	276	284	302	292	297	296	287	288	312	300
	00:35:00	37	297	282	265	288	588	603	616	620	294	291	625	643	656	660	283	287	281	288	307	293	309	313	294	287	269	267	270	296	634	308	631	292	269	299	646	298	658	291	305	268	276	296	305	284	299	291	304
	00:40:00	37	297	290	305	298	619	639	641	645	291	280	670	663	654	675	309	298	308	295	290	294	297	295	291	301	288	312	278	279	639	292	643	297	293	305	682	317	639	324	302	300	288	304	293	286	298	294	298
	00:45:00	37	289	274	287	287	642	617	596	635	286	287	649	678	688	689	280	300	297	288	283	302	303	285	306	302	271	285	292	313	649	303	645	287	300	294	678	291	684	309	307	302	282	284	293	295	308	292	315
	00:50:00	37	294	278	299	284	653	628	646	668	299	293	660	709	707	669	295	289	302	306	305	273	294	308	282	302	280	278	280	288	614	274	671	284	285	292	701	284	706	286	286	298	287	283	291	290	298	309	300
	00:55:00	37	302	290	295	308	668	655	651	678	284	304	663	709	693	674	298	286	294	296	293	286	284	307	303	302	274	279	282	284	653	285	670	273	304	284	712	275	734	291	287	311	285	286	301	289	292	272	303
	01:00:00	37.1	298	275	280	291	677	712	679	666	294	299	731	749	699	679	307	324	269	306	301	286	298	285	300	296	261	290	285	278	672	293	708	274	315	274	723	297	690	296	273	293	285	283	290	283	279	316	310
	01:05:00	37	292	300	277	276	686	669	676	694	294	295	731	741	731	750	271	301	302	286	296	288	304	323	288	303	295	287	282	272	675	286	737	289	310	284	748	286	738	286	272	294	285	286	292	293	290	310	317
	01:10:00	37	280	277	282	270	678	695	680	699	309	288	728	714	759	732	283	288	284	305	296	283	290	310	296	283	286	267	268	277	703	287	707	300	303	283	744	286	739	297	284	304	279	302	301	298	284	295	303
	01:15:00	37	280	293	284	270	724	696	686	735	287	303	732	742	739	733	296	292	278	291	290	297	309	303	299	305	280	288	292	284	716	297	701	266	275	281	746	292	749	310	268	286	293	302	287	285	292	291	281
	01:20:00	37	312	288	284	298	691	718	701	723	294	290	778	788	766	757	285	298	286	295	290	301	302	303	299	298	287	291	272	287	741	298	740	303	295	302	784	276	797	285	292	291	304	298	280	287	286	290	296
	01:25:00	37	293	274	262	265	712	722	703	746	304	280	776	808	741	775	304	323	279	294	301	292	319	299	300	293	274	290	268	264	754	282	722	291	288	282	793	303	824	315	284	288	273	312	292	290	293	306	285
	01:30:00	37	297	282	303	295	724	729	734	754	296	293	784	766	758	770	280	308	288	289	298	290	295	285	296	279	272	301	276	276	762	292	771	277	293	287	814	288	815	300	273	303	300	301	271	282	281	283	293
	01:35:00	37	295	292	269	283	742	746	740	791	289	288	815	817	789	790	285	277	291	295	297	290	282	293	284	293	275	291	275	267	768	301	770	280	269	305	844	287	826	306	285	292	287	301	299	293	290	293	284
	01:40:00	37	283	286	282	300	731	767	764	767	295	289	812	863	777	825	272	309	288	280	298	301	289	286	283	301	269	277	289	283	773	272	784	272	290	284	831	272	820	298	294	295	300	283	270	290	303	284	299
	01:45:00	37	296	287	278	287	771	773	770	778	281	295	864	814	791	843	296	287	290	300	296	288	293	322	306	300	292	285	261	279	767	282	760	292	305	288	849	301	853	297	270	299	282	299	293	296	293	303	294
	01:50:00	37	291	287	291	282	752	799	766	765	296	287	827	828	824	851	277	299	284	283	291	287	292	303	299	287	268	285	273	284	782	274	766	289	304	284	875	281	836	313	282	297	291	299	293	276	297	296	298
	01:55:00	37	275	286	279	294	770	757	785	797	277	284	846	850	798	861	290	291	291	292	296	288	300	300	284	285	275	287	300	277	791	290	783	266	291	308	887	282	869	284	291	302	286	285	282	305	273	290	287
	02:00:00	37	288	290	278	285	785	773	766	800	286	273	854	882	819	838	285	298	276	286	285	278	279	310	293	298	308	263	275	294	818	288	849	279	286	293	884	310	932	276	292	300	282	294	280	281	306	295	310
	02:05:00	37	299	293	275	290	794	790	779	809	288	259	866	871	817	852	285	300	285	281	288	284	290	289	306	297	283	296	288	265	828	289	838	291	301	287	917	288	879	294	285	279	288	292	267	300	285	292	282
	02:10:00	37	297	274	293	294	802	785	753	803	291	284	851	906	815	903	295	295	283	288	296	277	308	306	291	294	298	270	279	273	819	280	845	308	303	308	929	282	931	305	282	295	275	293	304	293	305	295	289
	02:15:00	37	308	279	259	293	816	828	820	818	295	288	860	854	835	872	303	287	277	294	292	287	303	315	299	296	297	267	277	272	851	287	841	283	300	293	933	306	957	283	291	285	270	291	286	287	293	284	309
	02:20:00	37	293	294	270	288	803	833	795	815	281	283	882	900	861	890	272	267	285	309	281	302	279	301	298	282	279	270	267	273	868	288	833	280	293	292	928	280	928	313	283	300	283	287	311	287	274	307	308
	02:25:00	37	301	265	293	293	818	818	790	864	276	280	901	918	827	913	292	289	275	279	269	280	287	302	304	284	276	257	284	267	847	297	834	268	286	293	960	279	945	301	279	299	300	308	279	276	311	284	305
	02:30:00	37	280	281	286	288	818	822	808	845	287	289	882	896	795	942	287	289	294	305	285	301	283	289	286	296	299	294	280	268	869	286	841	284	301	284	950	286	971	303	250	294	265	288	275	280	285	295	317
	02:35:00	37	303	279	298	291	835	838	816	871	298	276	895	899	849	951	297	293	287	266	292	298	299	310	278	291	270	294	269	276	881	275	890	304	294	294	979	272	1005	291	289	292	277	306	286	304	288	291	318
	02:40:00	37.1	263	289	291	290	823	832	810	865	301	280	934	951	848	958	294	284	288	301	293	276	296	304	306	287	286	270	286	285	870	275	860	265	298	279	988	286	1008	315	298	291	274	281	298	278	301	313	311
	02:45:00	37	274	280	286	274	867	826	774	866	288	281	902	911	841	968	301	286	289	308	300	300	276	311	285	287	285	283	284	310	919	280	873	298	285	290	954	274	1005	300	298	293	265	297	282	300	286	301	264
	02:50:00	37	300	270	292	291	863	843	839	876	284	282	908	914	881	983	288	302	283	292	272	281	299	303	308	275	279	293	279	278	867	279	858	290	284	277	1015	282	1058	282	285	285	261	283	296	299	291	294	291
	02:55:00	37	273	281	279	300	857	868	831	876	291	292	978	917	840	978	296	326	284	296	281	322	288	312	286	275	285	261	273	268	915	296	880	278	294	281	1017	304	1060	284	300	287	274	286	281	301	301	293	298
	03:00:00	37	290	296	289	279	817	870	845	864	281	270	917	928	878	1010	304	298	290	298	290	291	291	295	311	308	272	285	288	283	908	283	895	283	291	305	1022	287	1076	290	280	301	270	300	266	291	299	290	310
			A1	A2	A3	A4	A5	A6	A7	A8	A9	A10	A11	A12	A13	A14	A15	A16	A17	A18	A19	A20	A21	A22	A23	A24	B1	B2	B3	B4	B5	B6	B7	B8	B9	B10	B11	B12	B13	B14	B15	B16	B17	B18	B19	B20	B21	B22	B23
	3h - 10 min		-4	-28	-16	5	247	367	302	296	-15	-9	320	298	310	347	-37	-9	-47	-30	-5	-26	-30	-16	-2	-55	-2	-5	3	-17	309	-5	366	-30	-23	-51	420	-26	403	-28	-20	-21	7	-42	-29	-39	-14	-57	-28
			E1	E2	E3	E4	E5	E6	E7	E8	E9	E10	E11	E12	E13	E14	E15	E16	E17	E18	E19	E20	E21	E22	E23	E24	F1	F2	F3	F4	F5	F6	F7	F8	F9	F10	F11	F12	F13	F14	F15	F16	F17	F18	F19	F20	F21	F22	F23
			-1	-25	-33	-15	314	345	314	295	-13	3	410	398	278	332	-4	-36	-28	-48	-20	6	-29	2	-12	-26	-19	-9	3	-35	477	-10	358	-18	-8	-27	530	-19	582	-12	-3	18	1	-16	-4	-19	-33	-19	-22
			I1	I2	I3	I4	I5	I6	I7	I8	I9	I10	I11	I12	I13	I14	I15	I16	I17	I18	I19	I20	I21	I22	I23	I24	J1	J2	J3	J4	J5	J6	J7	J8	J9	J10	J11	J12	J13	J14	J15	J16	J17	J18	J19	J20	J21	J22	J23
			-24	-19	-7	-20	346	341	691	555	-18	-22	389	462	965	614	-12	-31	-4	-28	-23	-18	-1	-6	0	-24	-17	-3	-27	-30	447	-31	479	-21	-27	-29	527	-7	564	11	-34	-2	-12	1	-1	11	-43	-17	0
			M1	M2	M3	M4	M5	M6	M7	M8	M9	M10	M11	M12	M13	M14	M15	M16	M17	M18	M19	M20	M21	M22	M23	M24	N1	N2	N3	N4	N5	N6	N7	N8	N9	N10	N11	N12	N13	N14	N15	N16	N17	N18	N19	N20	N21	N22	N23
			-18	5	-10	-15	295	348	333	347	-19	-26	392	370	341	451	12	-6	3	-12	-17	-9	3	-32	12	1	-19	-15	-19	-22	403	-17	338	-21	-16	7	482	-13	538	-16	-22	8	-31	-3	-17	-5	1	-14	7
			1	2	3	4	5	6	7	8	9	10	11	12	13	14	15	16	17	18	19	20	21	22	23	24
	Normalized in plate format	A	-4	-28	-16	5	247	367	302	296	-15	-9	320	298	310	347	-37	-9	-47	-30	-5	-26	-30	-16	-2	-55
		B	-2	-5	3	-17	309	-5	366	-30	-23	-51	420	-26	403	-28	-20	-21	7	-42	-29	-39	-14	-57	-28	-14
		C	-23	1	-13	-31	201	277	263	351	-22	-31	406	389	295	468	-26	-27	-2	-20	-26	-14	-19	4	-24	-24
		D	-20	-39	-12	-15	361	-46	392	-39	-24	-29	475	-34	546	-31	-12	-43	-18	-16	-27	-18	-9	-14	-20	-16
		E	-1	-25	-33	-15	314	345	314	295	-13	3	410	398	278	332	-4	-36	-28	-48	-20	6	-29	2	-12	-26
		F	-19	-9	3	-35	477	-10	358	-18	-8	-27	530	-19	582	-12	-3	18	1	-16	-4	-19	-33	-19	-22	18
		G	-3	-3	-26	-3	293	340	390	401	-15	-21	433	461	208	411	6	-6	-10	-6	-26	-17	16	-33	9	16
		H	-32	4	-8	-18	429	-17	431	-15	-35	-9	524	-17	497	-12	-20	-8	-21	10	4	-7	-7	-2	-2	-7
		I	-24	-19	-7	-20	346	341	691	555	-18	-22	389	462	965	614	-12	-31	-4	-28	-23	-18	-1	-6	0	-24
		J	-17	-3	-27	-30	447	-31	479	-21	-27	-29	527	-7	564	11	-34	-2	-12	1	-1	11	-43	-17	0	4
		K	8	-14	-10	-5	249	358	32999	34624	11	-18	409	437	33536	29664	-19	-35	-12	-14	-23	-5	11	-18	-31	-12
		L	-30	-13	-1	-25	400	0	34954	8	-16	-18	501	5	3701	-34	-5	-27	-36	0	-17	-11	-24	-23	-11	-29
		M	-18	5	-10	-15	295	348	333	347	-19	-26	392	370	341	451	12	-6	3	-12	-17	-9	3	-32	12	1
		N	-19	-15	-19	-22	403	-17	338	-21	-16	7	482	-13	538	-16	-22	8	-31	-3	-17	-5	1	-14	7	-4
		O	9	-3	-36	2	281	305	471	448	-30	-18	328	304	-37	-17	-32	-34	11	-19	-17	-51	-8	-11	-22	-13
		P	8	11	-48	-4	394	-20	426	-6	14	-3	440	-37	-15	8	13	7	-10	3	-32	-28	-15	-2	-13	6
	Average by replicates in plate format		1	2	3	4	5	6	7	8	9	10	11	12	13	14	15	16	17	18	19	20	21	22	23	24
		A	-11.3333	14.4684	-2.66667	11.5902	307.667	60.0111	321.333	38.7986	-15.6667	7.02377	346	65.0231	353.333	46.8224	-22	14.1067	-23.3333	27.6104	-20	13.0767	-20	8.7178	-28.3333	26.5016
		B
		C	-14	13.0767	-18.6667	10.6927	279.667	80.0333	335.333	65.9116	-25.6667	4.72582	423.333	45.5448	436.333	128.461	-21.6667	8.3865	-13.3333	9.86577	-22.3333	7.23418	-8	11.5326	-22.6667	2.3094
		D
		E	-15	12.49	-15	18	378.667	86.5583	322.333	32.3161	-6	8.18535	446	72.9932	397.333	162.189	-14.3333	18.7705	-25	24.6374	-6	13.1149	-20	19.1572	-20	7.2111
		F
		G	-12.6667	16.7432	-12.3333	12.0968	354	69.0724	407.333	21.2211	-23.6667	10.2632	472.667	46.6083	372	148.395	-6.66667	13.0128	-12.3333	7.76745	-13	15.3948	-8	24.5153	7.66667	9.07377
		H
		I	-20	3.60555	-18	10.1489	378	59.808	575	107.406	-22.3333	4.50925	459.333	69.0386	714.333	218.518	-25.6667	11.9304	-14.6667	12.2202	-14	11.5326	-16.6667	22.942	-8	13.8564
		J
		K	-12	19.0788	-5.33333	4.50925	335.667	77.938	34192.3	1046.55	-7.66667	16.1967	449	47.1593	22300.3	16223.4	-19.6667	15.0111	-20.6667	13.3167	-15	9.16515	-10.3333	18.7172	-18	11.2694
		L
		M	-10.6667	13.5769	-14.6667	4.50925	348.667	54.0031	339.333	7.0946	-20.3333	5.1316	414.667	59.3408	443.333	98.7235	-5.33333	17.0098	-13.3333	17.0392	-14.3333	4.6188	-9.33333	19.6554	6.66667	5.50757
		N
		O	4.66667	6.65833	-27.3333	26.1024	326.667	59.5343	448.333	22.5019	-11.3333	22.745	357.333	72.5902	-23	12.1655	-17.6667	26.5769	-6	15.3948	-33.3333	17.0392	-11.3333	3.51188	-16	5.19615
		P
			Mean	S.D.	Mean	S.D.	Mean	S.D.	Mean	S.D.	Mean	S.D.	Mean	S.D.	Mean	S.D.	Mean	S.D.	Mean	S.D.	Mean	S.D.	Mean	S.D.	Mean	S.D.
			A1	A2	A3	A4	A5	A6	A7	A8	A9	A10	A11	A12	A13	A14	A15	A16	A17	A18	A19	A20	A21	A22	A23	A24	B1	B2	B3	B4	B5	B6	B7	B8	B9	B10	B11	B12	B13	B14	B15	B16	B17	B18	B19	B20	B21	B22	B23
	1h - 10 min		-18	-18	-29	-9	131	166	104	111	-27	-11	154	146	162	167	-30	-15	-30	-27	8	-12	-27	14	-4	-31	-19	1	20	-14	110	12	154	-15	-15	-42	144	-47	141	-27	-18	-22	-11	-23	-23	-9	-31	-48	-19
			E1	E2	E3	E4	E5	E6	E7	E8	E9	E10	E11	E12	E13	E14	E15	E16	E17	E18	E19	E20	E21	E22	E23	E24	F1	F2	F3	F4	F5	F6	F7	F8	F9	F10	F11	F12	F13	F14	F15	F16	F17	F18	F19	F20	F21	F22	F23
			-2	-15	-14	-20	145	136	115	131	-17	-10	185	176	130	129	-1	-23	-11	-20	-20	29	-13	11	1	-13	-4	11	12	-15	150	-22	92	3	6	3	217	0	150	-29	-23	2	0	5	-12	-11	-22	0	-5
			I1	I2	I3	I4	I5	I6	I7	I8	I9	I10	I11	I12	I13	I14	I15	I16	I17	I18	I19	I20	I21	I22	I23	I24	J1	J2	J3	J4	J5	J6	J7	J8	J9	J10	J11	J12	J13	J14	J15	J16	J17	J18	J19	J20	J21	J22	J23
			-18	-12	-15	5	98	141	139	125	6	-10	153	156	170	183	-13	-11	-9	-11	5	-27	9	-8	11	-6	-14	-16	-2	1	171	-30	134	-19	-20	-7	210	-9	163	-18	-20	-1	-9	-13	-28	16	-40	-18	15
			M1	M2	M3	M4	M5	M6	M7	M8	M9	M10	M11	M12	M13	M14	M15	M16	M17	M18	M19	M20	M21	M22	M23	M24	N1	N2	N3	N4	N5	N6	N7	N8	N9	N10	N11	N12	N13	N14	N15	N16	N17	N18	N19	N20	N21	N22	N23
			-10	-16	-19	-3	155	190	167	149	-6	3	206	191	162	120	15	20	-18	-4	-6	-14	10	-42	1	-11	-30	-10	-22	-27	167	-7	151	-30	8	-24	183	-3	152	-10	-29	0	-16	-20	7	-13	-19	12	7
			1	2	3	4	5	6	7	8	9	10	11	12	13	14	15	16	17	18	19	20	21	22	23	24
	Normalized in plate format	A	-18	-18	-29	-9	131	166	104	111	-27	-11	154	146	162	167	-30	-15	-30	-27	8	-12	-27	14	-4	-31
		B	-19	1	20	-14	110	12	154	-15	-15	-42	144	-47	141	-27	-18	-22	-11	-23	-23	-9	-31	-48	-19	-20
		C	-19	-7	-14	-15	121	112	162	139	-27	-31	219	178	162	208	-29	1	-7	-30	-3	-12	10	0	-27	-7
		D	-18	-36	8	-3	108	-9	132	-45	-10	-27	160	-13	190	-31	-5	-6	-5	-29	-27	-7	-11	-21	-34	-5
		E	-2	-15	-14	-20	145	136	115	131	-17	-10	185	176	130	129	-1	-23	-11	-20	-20	29	-13	11	1	-13
		F	-4	11	12	-15	150	-22	92	3	6	3	217	0	150	-29	-23	2	0	5	-12	-11	-22	0	-5	9
		G	-9	15	-13	4	151	122	152	157	-25	-4	183	173	120	169	-13	-3	15	-11	-38	-11	21	-12	-16	-16
		H	-36	23	2	-13	172	-16	118	-19	-1	0	158	-37	188	-14	-23	-23	-42	2	-4	-24	-11	-1	0	-19
		I	-18	-12	-15	5	98	141	139	125	6	-10	153	156	170	183	-13	-11	-9	-11	5	-27	9	-8	11	-6
		J	-14	-16	-2	1	171	-30	134	-19	-20	-7	210	-9	163	-18	-20	-1	-9	-13	-28	16	-40	-18	15	0
		K	-8	-17	-7	26	136	167	2180	1820	10	-16	185	193	3745	598	-7	-24	-11	-22	-20	8	1	-9	-13	-1
		L	-29	-22	1	-29	128	24	1034	17	-26	-8	177	22	258	-28	-7	-23	-27	0	-11	-3	-24	-12	1	-39
		M	-10	-16	-19	-3	155	190	167	149	-6	3	206	191	162	120	15	20	-18	-4	-6	-14	10	-42	1	-11
		N	-30	-10	-22	-27	167	-7	151	-30	8	-24	183	-3	152	-10	-29	0	-16	-20	7	-13	-19	12	7	-9
		O	29	-12	-13	1	157	120	177	144	-6	-8	187	162	-13	-9	-28	-13	-4	3	-21	-5	-2	-1	4	-10
		P	-7	-1	-28	13	132	-29	133	-1	26	-20	170	-28	-10	-7	-2	-12	7	0	-31	-21	-18	-12	-24	-3
	Average by replicates in plate format		1	2	3	4	5	6	7	8	9	10	11	12	13	14	15	16	17	18	19	20	21	22	23	24
		A	-18.3333	0.57735	-6	24.6374	135.667	28.2902	123	27.074	-17.6667	8.32666	148	5.2915	156.667	13.7961	-21	7.93725	-22.6667	10.2144	-9	15.7162	-14.6667	24.9065	-18	13.5277
		B
		C	-14.6667	6.65833	-7	13	113.667	6.65833	144.333	15.695	-22.6667	11.1505	185.667	30.2379	186.667	23.1805	-11	15.8745	-14	13.8924	-14	12.1244	-0.333333	10.504	-22.6667	14.0119
		D
		E	-7	7	-7.33333	17.0098	143.667	7.0946	112.667	19.6044	-7	11.7898	192.667	21.5484	136.333	11.8462	-15.6667	12.7017	-10.3333	10.0167	-1	26.2869	-8	17.0587	-5.66667	7.02377
		F
		G	-10	25.5147	-2.33333	9.29157	148.333	25.1064	142.333	21.2211	-10	13.0767	171.333	12.5831	159	35.0856	-13	10	-12.6667	28.5365	-17.6667	17.9536	-0.666667	18.7705	-10.6667	9.2376
		H
		I	-14.6667	3.05505	-4	10.1489	136.667	36.6924	132.667	7.0946	-8	13.1149	173	32.078	172	10.1489	-14.6667	4.72582	-9.66667	1.1547	-16.6667	18.7705	-13	24.8797	6.66667	11.1505
		J
		K	-18	10.5357	6.66667	17.2143	143.667	20.5994	1678	586.048	-10.6667	18.5831	185	8	1533.67	1922.6	-12.6667	9.81495	-20	8.18535	-7.66667	14.2945	-10.6667	12.5831	-4.33333	7.57188
		L
		M	-18.6667	10.2632	-14.6667	10.2144	170.667	17.7858	155.667	9.86577	1.66667	7.0946	193.333	11.6762	144.667	21.9393	2	26.9629	-12.6667	7.57188	-4.33333	10.5987	-17	26.0576	-1	9.16515
		N
		O	3.33333	22.3681	-13.3333	14.5029	136.333	18.8768	151.333	22.8983	4	19.0788	173	12.7671	-10.6667	2.08167	-14.3333	13.0512	2	5.56776	-19	13.1149	-7	9.53939	-10	14
		P
			Mean	S.D.	Mean	S.D.	Mean	S.D.	Mean	S.D.	Mean	S.D.	Mean	S.D.	Mean	S.D.	Mean	S.D.	Mean	S.D.	Mean	S.D.	Mean	S.D.	Mean	S.D.
[truncated: 49 more columns]

## Sheet: Fig 2g
Detection reaction
Sample Layout
	Assay									LASV-IV
Templates		1	2	3	4	5	6	7	8	9	10	11	12
	A										1887
	B										1888
	C									1558
	D									1563
	E										1892
	F
	G										1897
	H									1886	H20
Software Version	3.03.14
Experiment File Path:	C:\Users\User\Google Drive\Wetlab_Shared\Users\Kayla\30Oct17_CF_AL_LASV_SL_p3.xpt
Protocol File Path:	C:\Users\Public\Documents\Protocols\green_kinetic_3h.prt
Plate Number	Plate 1
Date	2017-10-30
Time	14:55:53
Reader Type:	Cytation5
Reader Serial Number:	1707121
Reading Type	Reader
Procedure Details
Plate Type	Corning 384 Low volume flat bottom
Well Selection	Runtime
Eject plate on completion
Set Temperature	Setpoint 37°C, Gradient 1 °C
	Preheat before moving to next step
Start Kinetic	Runtime 3:00:00 (HH:MM:SS), Interval 0:05:00, 37 Reads
Read	Fluorescence Endpoint
	Full Plate
	Filter Set 1
	Excitation: 485/20, Emission: 528/20
	Optics: Top, Gain: extended
	Light Source: Xenon Flash, Lamp Energy: High, Extended Dynamic Range
	Read Speed: Normal, Delay: 100 msec, Measurements/Data Point: 10
	Read Height: 10.5 mm
End Kinetic
485528
	Time	T° 485,528	A1	A2	A3	A4	A5	A6	A7	A8	A9	A10	A11	A12	A13	A14	A15	A16	A17	A18	A19	A20	A21	A22	A23	A24	B1	B2	B3	B4	B5	B6	B7	B8	B9	B10	B11	B12	B13	B14	B15	B16	B17	B18	B19	B20	B21	B22	B23
	00:00:00	37	1766	1505	1717	1552	1790	1539	1823	1501	1793	1595	1839	1528	1623	1535	1732	1562	1693	1585	1640	1626	1588	1530	1512	1485	1538	491	1561	493	1558	516	1518	460	1579	509	1566	485	1688	509	1568	476	1583	465	1618	507	1575	483	1523
	00:05:00	37	1675	1379	1692	1549	1790	1424	1694	1461	1825	1479	1690	1439	1409	1317	1345	1415	1411	1320	1293	1345	1308	1286	1252	1186	1365	460	1389	464	1397	465	1431	469	1371	469	1433	448	1353	442	1349	433	1298	439	1381	450	1301	461	1259
	00:10:00	37	1723	1322	1557	1371	1652	1418	1633	1400	1673	1477	1581	1330	1195	1172	1134	1218	1173	1228	1213	1120	1107	1054	1026	974	1280	486	1273	417	1310	428	1368	416	1267	458	1398	421	1134	416	1121	426	1104	426	1134	436	1069	435	1042
	00:15:00	37	1614	1248	1616	1358	1697	1392	1651	1434	1723	1374	1648	1350	1244	1276	1358	1424	1167	1129	1115	1108	1069	1036	964	1004	1329	405	1333	457	1356	421	1315	443	1280	387	1382	424	1185	436	1231	416	993	399	1116	386	1017	384	987
	00:20:00	37	1769	1301	1627	1438	1850	1569	1697	1467	1642	1384	1686	1466	1444	1440	2119	2125	1172	1133	1103	1140	1092	1033	1018	1044	1395	436	1399	431	1432	440	1354	445	1266	415	1480	418	1328	410	1730	376	1048	397	1087	384	1043	432	988
	00:25:00	37	1968	1473	1705	1552	2057	1717	1608	1477	1587	1439	1726	1460	1691	1649	3279	3645	1243	1137	1237	1207	1037	1059	1114	1110	1407	414	1405	434	1671	440	1416	456	1303	421	1518	385	1532	383	2390	406	1123	386	1100	360	1028	432	1027
	00:30:00	37	2168	1518	1730	1590	2159	1968	1715	1434	1683	1416	1735	1517	1968	1888	5045	5394	1438	1453	1367	1339	1198	1160	1136	1217	1539	450	1461	417	1821	423	1406	403	1223	419	1533	393	1836	360	3357	373	1266	400	1239	386	1119	422	1051
	00:35:00	37	2352	1532	1908	1601	2411	2258	1638	1530	1614	1417	1770	1543	2205	2257	6936	7433	2002	2075	1723	1745	1437	1454	1330	1365	1553	423	1501	409	2094	401	1448	442	1322	406	1539	391	2041	374	4374	380	1355	414	1606	393	1345	424	1185
	00:40:00	37	2716	1729	1840	1670	2703	2518	1717	1523	1672	1443	1765	1562	2512	2496	8635	9847	3070	3086	2243	2205	1959	1914	1585	1628	1688	417	1590	405	2295	438	1459	451	1273	429	1548	383	2198	424	5496	397	1833	370	1998	365	1722	392	1406
	00:45:00	37	2982	1800	1909	1722	3002	2838	1784	1519	1656	1461	1748	1566	2770	2818	10322	11724	4682	4691	2976	2965	2794	2687	1955	1928	1850	422	1691	413	2622	426	1500	442	1335	403	1548	432	2595	388	6453	415	2424	346	2562	396	2293	377	1764
	00:50:00	37	3197	1861	1890	1717	3274	3057	1776	1610	1709	1464	1775	1602	3216	3024	11960	13670	6786	6812	3784	3767	4063	3719	2304	2414	1852	432	1668	384	2889	432	1519	431	1394	398	1634	392	2783	415	7602	388	3516	367	3389	379	3289	414	2106
	00:55:00	37	3599	2011	1954	1748	3528	3468	1697	1586	1737	1572	1745	1614	3449	3286	13817	15365	9420	9318	4594	4742	5444	5277	2846	2802	2004	423	1682	417	3162	414	1440	437	1342	387	1670	378	3099	396	8521	414	4894	392	4311	389	4616	384	2583
	01:00:00	37	3984	2169	2000	1855	3740	3782	1821	1545	1762	1548	1797	1656	3563	3539	15183	17345	12201	12138	5712	5542	7358	7039	3228	3227	2212	401	1696	435	3605	392	1488	419	1398	438	1634	404	3211	365	9548	383	6509	383	5178	384	6119	438	2957
	01:05:00	37.1	4539	2344	2119	1962	4232	4315	1747	1535	1772	1593	1835	1638	3909	3792	16680	18855	15098	15307	6558	6466	9798	9328	3826	3809	2442	448	1787	409	4019	408	1566	411	1421	405	1728	415	3458	390	10834	405	8512	370	6136	416	8244	411	3579
	01:10:00	37.1	5124	2501	2078	1939	4589	4791	1737	1635	1899	1596	1819	1686	4188	3987	17992	20430	18487	18297	7340	7262	12413	11276	4277	4314	2518	423	1840	439	4450	410	1597	399	1462	412	1691	370	3666	404	11831	395	10529	414	7027	377	10655	424	4041
	01:15:00	37	5566	2669	2158	1996	5001	5211	1758	1601	1838	1581	1864	1716	4323	4227	19378	22266	21820	21583	8199	8005	15077	13952	4838	4872	2651	416	1901	412	4795	411	1620	436	1440	400	1729	417	3957	421	12857	374	13083	373	7866	430	13253	404	4641
	01:20:00	37	6035	2924	2251	2087	5485	5947	1834	1693	1950	1660	1850	1756	4757	4521	20914	23640	24985	25160	9060	9035	17417	16365	5501	5491	2815	390	1918	425	5306	435	1658	434	1515	376	1719	399	4050	404	14086	361	16201	413	8613	368	15992	410	5172
	01:25:00	37	6697	3022	2320	2138	5964	6294	1881	1659	1953	1726	1984	1673	4985	4797	21880	25181	28337	28424	10019	10004	20631	19011	6133	5946	3042	430	1965	420	5909	426	1671	442	1477	402	1780	383	4299	408	14984	411	18827	398	9582	427	18781	430	5786
	01:30:00	37	7233	3259	2264	2161	6496	6759	1805	1628	1882	1724	1999	1747	5166	5087	23347	26752	31135	31089	11020	10757	23492	21934	6719	6526	3327	406	2013	400	6414	447	1609	416	1493	411	1711	368	4456	374	16172	384	22179	404	10529	392	21827	421	6518
	01:35:00	37	8075	3417	2245	2214	7080	7754	1849	1716	1895	1747	1968	1727	5416	5306	24308	27692	34943	34409	11752	11557	25954	24068	7257	7222	3484	418	2054	427	7096	422	1680	393	1602	394	1822	415	4949	386	17244	389	24976	404	11226	387	24668	387	7114
	01:40:00	37	8747	3654	2293	2198	7699	8236	1935	1764	1881	1773	1975	1801	5749	5559	25259	29226	37625	37102	12507	12180	28863	27093	8016	7825	3713	407	2144	435	7776	412	1689	450	1624	419	1771	408	5046	409	18241	371	28466	407	12132	342	27633	404	7665
	01:45:00	37	9451	3920	2418	2218	8458	9025	1941	1772	1910	1855	1996	1873	5956	5796	26145	30199	40584	39920	13603	13383	31721	28936	8462	8398	4014	398	2110	406	8560	389	1707	432	1579	406	1825	420	5355	396	19050	378	30902	421	13028	409	30245	430	8450
	01:50:00	37	10011	4010	2454	2354	8954	10071	1886	1757	2027	1862	1947	1815	6196	6081	27285	31357	43449	42390	14553	14113	34058	31547	9114	8974	4304	392	2165	422	9198	424	1684	419	1707	396	1825	383	5534	376	19966	405	34332	398	14129	361	33045	373	8932
	01:55:00	37	10815	4358	2489	2374	10061	10904	1844	1804	2062	1924	1959	1835	6527	6377	28250	32454	46363	45119	15122	15063	36107	34071	9940	9653	4555	399	2212	405	10004	427	1786	445	1728	378	1871	376	5773	408	21156	373	37091	424	14761	378	35462	396	9761
	02:00:00	37	11651	4762	2485	2471	11042	11991	1940	1746	2078	1973	2090	1932	6746	6495	29085	33905	48528	47701	16023	15800	38509	36081	10752	10384	4897	372	2282	418	10895	414	1750	426	1673	398	1827	380	5982	388	22005	403	40042	417	15868	379	38043	409	10455
	02:05:00	37	12407	4888	2525	2538	11749	12757	1966	1827	2037	1973	1992	1888	6988	6800	30319	34283	51130	49943	16996	16450	40805	38105	11353	11107	5126	414	2415	395	11899	415	1835	399	1776	419	1885	370	6335	371	23472	414	42287	380	16769	417	40879	375	11130
	02:10:00	37	13555	5264	2587	2643	13112	14061	1981	1793	2065	2045	2008	1977	7250	7033	31114	35372	53385	51837	17476	17369	42991	40391	11944	11500	5376	392	2438	404	12643	426	1833	431	1845	398	1917	367	6620	406	24117	410	44736	371	17653	389	43150	376	11967
	02:15:00	37	14184	5558	2617	2609	14256	15140	2032	1850	2111	2116	2137	1984	7542	7267	31577	36524	54630	53117	18416	18067	44967	42127	12788	12382	5784	423	2520	376	13801	421	1894	415	1941	382	1989	403	6797	417	25110	403	47385	400	18435	379	44610	418	12688
	02:20:00	37	15163	5867	2593	2624	15706	16549	1900	1882	2117	2139	2078	2028	7549	7464	32298	37529	56712	55338	19263	18819	46896	43883	13439	13082	6112	392	2517	421	15027	411	1906	424	1985	382	1968	372	6953	351	26006	428	49574	406	19146	399	46766	456	13407
	02:25:00	37	15723	6088	2676	2809	17255	18074	2064	1997	2223	2196	2090	2007	7927	7799	33127	38195	58665	57231	20306	19455	48215	45940	14122	13720	6403	386	2533	434	15995	392	1898	415	1906	420	1980	400	7135	400	26947	413	51692	413	20326	415	48763	401	14153
	02:30:00	37	16756	6424	2722	2812	18674	19490	2089	1918	2151	2248	2159	2053	8243	7902	33839	38904	59632	57880	20750	20520	49784	47418	15021	14449	6925	403	2634	392	17658	416	1961	404	2015	419	2035	400	7311	362	28147	369	53286	365	21138	396	50840	409	14826
	02:35:00	37	17550	6603	2822	2936	19864	21410	2167	1993	2193	2280	2138	2073	8266	8247	34627	39524	61824	59480	21702	21012	51435	48563	15604	15247	7308	404	2737	369	18739	414	1933	407	2159	386	1994	393	7760	381	28910	388	55449	382	21859	358	52051	371	15778
	02:40:00	37	18231	7090	2751	2886	21518	23055	2003	1899	2279	2334	2171	2078	8617	8424	34768	40754	63228	60980	22445	21761	53246	50241	16371	15886	7566	401	2779	387	20391	411	2067	454	2179	401	2064	379	7999	358	29162	382	56840	346	22837	399	53765	417	16654
	02:45:00	37	19097	7504	2824	3013	23704	25393	2148	2004	2430	2447	2191	2181	8822	8577	35215	41415	64084	61751	23345	22474	54348	51017	17041	16606	8052	398	2872	398	21753	425	1968	387	2203	411	2080	401	8005	383	30621	397	58540	423	23831	356	54748	389	17353
	02:50:00	37.1	20214	7763	2890	3041	25817	27658	2135	1989	2269	2509	2256	2201	9032	8871	35852	41837	65757	63205	24304	23454	55240	52987	17669	17250	8533	420	2851	419	23792	401	2071	438	2315	394	2155	416	8315	369	31040	392	60038	411	24453	388	56391	412	18005
	02:55:00	37	20692	8193	2984	3126	27655	30011	2092	2136	2374	2498	2178	2206	9186	9059	36681	42830	65676	63347	24620	24048	56521	53700	18370	18030	9027	398	2955	410	25615	397	2062	396	2387	408	2162	366	8524	382	32156	408	61412	368	25433	406	57800	407	19096
	03:00:00	37	21351	8347	2979	3087	30564	32726	2179	2049	2464	2622	2171	2164	9588	9390	37038	43725	67571	64665	25703	24298	57728	54800	19000	18965	9473	385	2963	405	27955	417	2076	429	2408	408	2172	383	8626	414	32515	394	62068	417	26207	391	58703	391	19518
485528
	Time	T° 485,528	E1	E2	E3	E4	E5	E6	E7	E8	E9	E10	E11	E12	E13	E14	E15	E16	E17	E18	E19	E20	E21	E22	E23	E24	F1	F2	F3	F4	F5	F6	F7	F8	F9	F10	F11	F12	F13	F14	F15	F16	F17	F18	F19	F20	F21	F22	F23
	00:00:00	37	1721	1627	1816	1558	1757	1608	1742	1686	1893	1617	1771	1556	1672	1683	1712	1575	1678	1577	1561	1648	1601	1553	1588	1529	1547	493	1579	478	1543	489	1579	480	1532	474	1570	471	1605	473	1536	481	1527	463	1571	464	1513	506	1611
	00:05:00	37	1638	1418	1755	1474	1719	1524	1626	1561	1741	1516	1566	1455	1520	1422	1562	1432	1502	1430	1444	1385	1375	1379	1316	1214	1397	515	1402	480	1447	415	1504	498	1391	432	1410	463	1319	455	1324	458	1266	474	1378	442	1346	437	1281
	00:10:00	37	1435	1308	1569	1375	1585	1443	1549	1427	1628	1399	1499	1349	1354	1256	1317	1288	1282	1261	1240	1136	1192	1129	1051	1029	1285	461	1280	430	1355	466	1366	447	1272	428	1347	416	1197	442	1159	434	1098	444	1148	433	1104	420	1044
	00:15:00	37	1530	1292	1610	1361	1603	1436	1588	1483	1549	1377	1468	1362	1255	1279	1302	1284	1219	1095	1093	1090	1093	1050	1020	1053	1357	451	1283	432	1363	473	1512	425	1311	426	1378	411	1223	368	1146	429	975	406	1059	432	1016	392	1058
	00:20:00	37	1878	1474	1918	1437	1736	1504	1619	1628	1531	1352	1577	1424	1295	1237	1350	1287	1230	1099	1032	1110	1049	1041	1019	1039	1580	425	1381	428	1391	459	1511	441	1266	396	1372	418	1286	403	1263	395	990	431	1097	405	1028	385	1026
	00:25:00	37	2115	1675	2571	1649	1854	1706	1742	1612	1547	1400	1512	1559	1403	1348	1341	1402	1177	1148	1090	1072	1075	1040	1051	1072	1713	406	1513	421	1484	445	1699	435	1343	402	1498	375	1285	368	1406	397	1083	398	1059	380	1073	408	1021
	00:30:00	37	2472	1943	3839	2031	1972	1744	1776	1720	1661	1396	1616	1464	1506	1432	1378	1406	1279	1181	1129	1129	1033	1082	1030	1128	2132	382	1648	435	1684	416	1704	415	1340	390	1499	407	1362	375	1484	345	1101	381	1153	366	1075	380	1032
	00:35:00	37	2907	2240	5848	2495	2073	1967	1789	1762	1789	1651	1571	1498	1513	1472	1540	1500	1243	1175	1073	1219	1146	1131	1076	1066	2378	410	2065	405	1805	434	1789	380	1499	400	1568	393	1432	353	1616	380	1082	405	1140	364	1110	370	1089
	00:40:00	37	3425	2627	8318	3294	2240	2054	1799	1788	2063	1804	1687	1622	1574	1485	1522	1581	1213	1142	1127	1191	1122	1125	1082	1152	2721	418	2422	390	1910	437	1702	412	1600	433	1589	433	1463	405	1714	370	1169	387	1194	367	1082	414	1094
	00:45:00	37	3887	2947	11120	4057	2365	2146	1835	1891	2191	1989	1692	1572	1604	1553	1589	1616	1230	1271	1207	1186	1130	1144	1123	1174	3111	400	2970	389	1972	408	1909	420	1706	423	1578	428	1513	386	1781	384	1212	386	1238	384	1102	382	1130
	00:50:00	37	4509	3411	14560	5202	2373	2208	1931	1883	2431	2274	1671	1605	1640	1604	1645	1636	1312	1269	1185	1278	1139	1106	1155	1168	3560	397	3580	399	2102	402	1927	411	1942	366	1617	372	1616	401	1912	386	1268	360	1285	347	1167	380	1158
	00:55:00	37	5147	3910	18196	6508	2534	2304	1959	1898	2702	2536	1650	1659	1631	1589	1725	1691	1323	1296	1242	1293	1172	1137	1229	1221	3969	412	4338	400	2137	399	2014	408	2116	420	1618	391	1685	380	1977	435	1247	355	1247	367	1176	382	1179
	01:00:00	37	5914	4317	22518	7963	2676	2358	2055	1927	3014	2881	1761	1634	1657	1659	1691	1743	1340	1278	1217	1384	1196	1244	1188	1180	4599	431	5266	404	2217	405	2020	430	2369	399	1676	383	1607	407	2001	395	1352	407	1323	386	1216	396	1176
	01:05:00	37.1	6572	4832	26787	9650	2654	2421	2035	2004	3267	3355	1794	1643	1831	1762	1772	1827	1396	1230	1273	1326	1225	1229	1205	1269	5088	412	6363	408	2370	385	2089	443	2761	423	1720	409	1642	392	2068	388	1359	363	1334	374	1124	388	1260
	01:10:00	37.1	7478	5459	31536	11403	2718	2606	2059	2021	3566	3666	1796	1740	1684	1849	1860	1798	1336	1325	1361	1430	1229	1227	1203	1229	5610	394	7487	379	2338	373	2037	358	3060	393	1686	372	1762	373	2165	370	1385	346	1378	381	1154	369	1264
	01:15:00	37	8448	6117	35944	13192	2818	2606	2138	2053	3879	4120	1808	1735	1824	1795	1899	1952	1422	1320	1413	1395	1252	1284	1266	1255	6380	388	8863	401	2389	414	2123	397	3268	419	1701	398	1731	385	2230	402	1407	370	1400	373	1245	383	1290
	01:20:00	37	9297	6730	40454	15176	2835	2576	2126	2126	4187	4471	1853	1743	1796	1795	1912	1887	1363	1433	1439	1508	1260	1286	1283	1266	6991	415	10198	361	2410	378	2152	372	3605	421	1788	379	1777	357	2344	364	1491	386	1410	365	1231	375	1279
	01:25:00	37	10122	7479	45252	17595	3083	2678	2282	2175	4473	4957	1895	1696	1914	1824	1913	2108	1471	1380	1428	1515	1265	1305	1316	1256	7822	379	11949	373	2541	386	2169	407	3993	389	1770	372	1826	404	2263	357	1528	360	1455	377	1262	349	1432
	01:30:00	37	11230	8184	49949	19885	3029	2686	2217	2163	4881	5440	1887	1752	1875	1932	2004	2019	1449	1380	1444	1524	1313	1334	1282	1286	8551	421	13777	388	2536	399	2256	401	4358	379	1823	388	1766	368	2461	368	1577	386	1491	391	1326	388	1377
	01:35:00	37	12433	8807	54338	22594	3102	2766	2243	2221	5205	5851	1991	1839	1909	1925	2055	2053	1555	1418	1479	1515	1253	1285	1289	1340	9436	399	15360	411	2667	381	2299	379	4762	375	1889	419	1871	350	2488	367	1652	388	1519	378	1272	371	1408
	01:40:00	37	13422	9757	58512	24961	3233	2897	2312	2295	5664	6387	1936	1883	1975	1972	2115	2067	1511	1411	1501	1595	1387	1304	1354	1394	9989	394	17071	390	2535	409	2430	416	5239	383	1877	425	1890	415	2548	405	1661	386	1538	401	1291	387	1357
	01:45:00	37	14617	10447	62533	27568	3145	2929	2404	2239	6100	6877	2031	1870	2037	1987	2075	2130	1595	1484	1478	1529	1342	1310	1363	1393	10961	412	19238	389	2640	397	2340	407	5505	371	1913	409	1978	382	2604	396	1664	389	1623	349	1309	387	1438
	01:50:00	37	15732	11474	66948	30051	3336	2940	2353	2340	6396	7306	2027	1860	2018	2005	2100	2134	1574	1527	1613	1645	1360	1403	1396	1409	11913	397	21209	402	2650	373	2441	386	5913	391	1853	396	1998	380	2625	406	1745	372	1653	393	1348	377	1424
	01:55:00	37	16728	12316	70226	32673	3374	2949	2431	2406	6902	7950	2142	2022	2067	2014	2012	2201	1639	1480	1553	1682	1407	1384	1408	1458	12648	392	23694	376	2722	384	2483	407	6580	375	1975	359	2037	375	2771	379	1760	397	1742	356	1395	378	1506
	02:00:00	37	18098	13178	74431	35536	3484	3026	2509	2422	7330	8509	2022	1938	2074	2100	2211	2266	1543	1555	1616	1712	1394	1333	1424	1461	13581	398	25854	404	2787	395	2521	432	6926	376	1934	380	2035	381	2849	378	1813	398	1693	349	1370	383	1449
	02:05:00	37	19295	14093	77428	38569	3487	3147	2628	2579	7748	8914	2147	2014	2133	2060	2170	2306	1643	1527	1665	1753	1458	1411	1468	1548	14566	414	27877	391	2762	384	2566	385	7414	394	2031	367	2067	346	2847	339	1861	370	1802	372	1373	370	1533
	02:10:00	37	20566	15079	80432	41054	3611	3139	2587	2562	8063	9516	2125	2027	2112	2135	2239	2260	1622	1568	1661	1812	1478	1444	1529	1542	15649	396	30552	369	2827	416	2707	369	7868	356	2070	402	2026	369	2878	372	1826	385	1777	367	1359	419	1597
	02:15:00	37	21914	15918	83654	43971	3608	3136	2714	2609	8511	10152	2152	2084	2138	2089	2253	2401	1647	1532	1732	1776	1438	1465	1541	1580	16285	443	32545	388	2808	357	2664	391	8181	369	2111	390	2171	384	2865	351	1918	383	1778	405	1441	384	1530
	02:20:00	37	23403	17139	85898	46418	3754	3298	2709	2601	9072	10548	2231	2127	2266	2172	2340	2448	1658	1624	1747	1830	1488	1432	1560	1625	17491	422	34826	418	2922	392	2765	404	8825	369	2080	358	2149	366	2864	396	1945	421	1793	381	1429	386	1625
	02:25:00	37	24964	18144	89154	49496	3755	3217	2731	2672	9353	11258	2213	2141	2173	2216	2377	2370	1649	1611	1784	1851	1460	1480	1525	1630	18451	399	37194	399	2903	362	2784	385	9382	371	2140	414	2223	373	3080	382	2008	367	1875	354	1470	351	1631
	02:30:00	37	26112	18892	91312	52162	3875	3328	2711	2721	9835	11921	2329	2218	2246	2249	2310	2458	1774	1753	1858	1918	1530	1525	1584	1571	19620	424	39918	382	3067	379	2817	369	9845	394	2164	387	2185	377	2986	367	2049	363	1897	410	1504	417	1671
	02:35:00	37	27213	20231	92652	54401	3914	3379	2828	2701	10289	12472	2327	2106	2303	2262	2386	2501	1781	1740	1805	1902	1515	1553	1598	1703	20672	405	41872	397	3019	354	2959	367	10414	414	2119	381	2240	390	3178	400	2095	374	1891	359	1521	355	1617
	02:40:00	37	28939	21384	95457	57971	4114	3434	2890	2798	10755	13256	2401	2185	2255	2212	2403	2454	1838	1727	1880	1988	1592	1555	1596	1714	21207	418	44177	390	3097	406	2987	388	11071	366	2298	389	2290	356	3197	395	2094	389	1999	390	1520	387	1677
	02:45:00	37	30480	22420	97548	59823	4148	3533	2978	2865	11203	14006	2432	2355	2298	2296	2465	2486	1835	1746	1928	1977	1503	1590	1678	1691	22511	412	46797	394	3212	379	3044	390	11488	393	2347	379	2198	382	3176	386	2198	379	2051	385	1539	374	1753
	02:50:00	37.1	31671	23594	99402	61877	4142	3653	3108	2990	11594	14640	2505	2265	2426	2353	2543	2568	1776	1747	1941	2003	1667	1608	1762	1665	23693	433	48978	403	3247	370	3050	377	12217	417	2311	394	2336	357	3300	372	2230	368	2074	391	1555	396	1772
	02:55:00	37	33246	24867	100754	64942	4259	3564	3006	2927	12187	15240	2470	2362	2316	2362	2586	2697	1815	1778	2006	2108	1633	1534	1697	1728	25169	411	50861	419	3308	397	3120	456	12821	390	2379	382	2379	396	3446	362	2232	356	2061	370	1613	373	1847
	03:00:00	37	34765	25736	102324	67604	4358	3745	3118	3108	12960	16197	2589	2413	2436	2367	2571	2687	1824	1755	1996	2065	1579	1585	1724	1737	26112	417	53593	385	3263	407	3196	391	13545	349	2324	394	2378	408	3455	369	2376	409	2061	350	1602	385	1746
485528
	Time	T° 485,528	I1	I2	I3	I4	I5	I6	I7	I8	I9	I10	I11	I12	I13	I14	I15	I16	I17	I18	I19	I20	I21	I22	I23	I24	J1	J2	J3	J4	J5	J6	J7	J8	J9	J10	J11	J12	J13	J14	J15	J16	J17	J18	J19	J20	J21	J22	J23
	00:00:00	37	1892	1680	1933	1712	1899	1712	1786	1712	1852	1789	1775	1708	1648	1604	1724	1563	1705	1665	1635	1595	1616	1566	1578	1571	1697	489	1554	470	1644	515	1697	433	1634	464	1689	455	1631	493	1550	461	1496	495	1587	477	1548	461	1572
	00:05:00	37	1658	1512	1714	1438	1715	1514	1542	1554	1667	1582	1670	1396	1343	1312	1391	1316	1437	1409	1369	1305	1238	1289	1247	1211	1430	450	1361	449	1468	444	1557	456	1469	460	1508	457	1315	436	1211	461	1217	409	1263	441	1296	441	1243
	00:10:00	37	1687	1429	1599	1395	1623	1486	1766	1801	1580	1447	1503	1345	1284	1158	1301	1212	1230	1189	1206	1162	1087	1122	1138	1056	1493	473	1228	427	1413	476	1812	458	1369	454	1392	453	1234	437	1121	388	1119	437	1169	369	1118	412	1091
	00:15:00	37	2088	1653	1575	1356	1671	1519	2270	2279	1451	1458	1571	1416	1226	1225	1373	1270	1191	1036	1070	1048	1053	1067	1045	1062	1848	470	1306	420	1436	449	2280	419	1327	438	1485	412	1151	415	1228	398	1037	396	1084	435	1047	389	1059
	00:20:00	37	3109	2309	1654	1450	1828	1551	2733	2648	1438	1417	1565	1400	1296	1246	1720	1570	1199	1141	1071	1063	1012	1045	1060	1027	2598	465	1388	433	1566	410	2801	442	1341	425	1444	407	1251	375	1492	422	970	411	1100	377	1024	393	1099
	00:25:00	37	4241	3301	1683	1450	1902	1762	3215	3015	1497	1438	1690	1509	1335	1331	2197	2044	1197	1130	1151	1081	1066	1062	1064	1119	3443	440	1392	395	1689	437	3078	423	1424	404	1525	401	1309	376	1729	391	1052	384	1141	397	1009	412	1063
	00:30:00	37	5713	4226	1619	1489	2052	1872	3318	3152	1519	1455	1637	1615	1449	1432	3046	2798	1165	1146	1174	1170	1065	1068	1133	1168	4583	434	1413	429	1852	429	3429	396	1367	417	1519	389	1423	389	2000	412	1037	371	1132	397	1046	412	1172
	00:35:00	37	6883	5517	1676	1662	2245	2008	3428	3427	1472	1490	1599	1584	1451	1458	3934	3544	1202	1176	1287	1283	1118	1097	1293	1321	5748	472	1493	382	1974	381	3384	442	1374	399	1591	407	1513	362	2339	375	1112	415	1347	363	1109	365	1261
	00:40:00	37	8765	6768	1795	1603	2325	2152	3648	3476	1502	1496	1702	1530	1558	1544	4976	4418	1256	1185	1447	1394	1068	1119	1477	1628	7098	441	1567	378	2181	412	3622	407	1381	431	1687	347	1523	373	2675	385	1169	373	1480	385	1069	380	1459
	00:45:00	37	10350	8088	1824	1695	2327	2277	3755	3662	1546	1406	1736	1676	1520	1579	5759	5144	1249	1106	1730	1712	1145	1118	1905	1883	8205	449	1644	365	2171	406	3750	401	1459	412	1651	372	1558	394	3033	367	1174	372	1717	376	1059	331	1787
	00:50:00	37	12132	9665	1768	1718	2465	2370	3927	3749	1527	1512	1740	1671	1507	1539	6832	5938	1345	1184	2065	2062	1137	1112	2333	2527	9555	422	1701	374	2281	355	3743	408	1500	415	1676	383	1638	403	3302	379	1274	392	1999	401	1158	402	2266
	00:55:00	37	13718	11045	1821	1738	2519	2378	4051	3867	1628	1487	1772	1655	1642	1600	7679	6976	1361	1203	2385	2455	1121	1152	3116	3252	10995	460	1700	362	2275	373	3988	416	1454	360	1662	422	1704	414	3607	384	1249	374	2471	369	1173	383	2955
	01:00:00	37	15718	12785	1855	1804	2598	2430	4089	3850	1556	1559	1751	1692	1703	1661	8487	7538	1380	1289	2931	2920	1126	1195	4112	4370	12446	407	1841	392	2358	370	4035	359	1433	397	1720	423	1721	370	3830	364	1341	357	2903	404	1145	385	3866
	01:05:00	37.1	17551	14508	1943	1817	2680	2508	4254	3976	1639	1541	1791	1689	1621	1712	9352	8152	1330	1297	3493	3473	1190	1200	5097	5670	14008	450	1783	421	2444	419	4186	392	1508	400	1655	359	1725	351	4228	379	1340	361	3449	386	1148	402	4942
	01:10:00	37.1	19575	15949	1899	1855	2681	2614	4179	3997	1658	1577	1827	1765	1802	1721	10203	8953	1344	1268	3994	3902	1190	1238	6625	7125	15177	422	1887	418	2502	371	4102	417	1485	394	1716	380	1680	390	4432	363	1370	390	3898	360	1209	372	6220
	01:15:00	37	21484	17779	1973	1939	2754	2694	4393	4168	1618	1592	1859	1795	1756	1747	11084	9650	1413	1282	4596	4566	1251	1221	8169	8758	16796	413	1833	399	2491	393	4304	400	1557	367	1763	392	1754	391	4709	417	1442	379	4590	343	1172	356	7950
	01:20:00	37	23190	19796	1966	2021	2735	2627	4475	4146	1725	1592	1913	1738	1742	1800	11826	10234	1452	1339	5218	5062	1231	1303	9962	10691	18331	410	1958	389	2529	373	4345	390	1572	402	1673	417	1757	398	5033	376	1422	350	5082	347	1248	395	9437
	01:25:00	37	25029	21087	2005	2035	2885	2744	4550	4301	1755	1651	1807	1811	1817	1831	12493	11066	1503	1293	5898	5904	1270	1247	12070	12884	19891	443	1995	388	2578	399	4460	404	1685	379	1831	405	1845	384	5412	419	1475	337	5784	371	1233	391	11538
	01:30:00	37	26861	23492	2065	1980	2906	2754	4588	4392	1749	1625	1909	1841	1885	1827	13625	11922	1457	1394	6543	6298	1291	1233	14130	15151	21104	415	1959	393	2625	360	4503	389	1649	364	1823	405	1898	398	5689	379	1508	368	6384	365	1269	350	13671
	01:35:00	37	28961	25495	2030	1950	2896	2732	4667	4445	1812	1727	1914	1813	1901	1881	14152	12435	1502	1374	7443	7170	1251	1324	16602	17751	22939	427	2034	373	2643	398	4588	429	1663	370	1794	401	1907	378	5952	378	1592	346	7209	374	1218	351	15752
	01:40:00	37	30986	26978	2018	2055	2895	2812	4756	4634	1818	1760	1869	1831	1916	1969	14950	13052	1529	1434	8100	7917	1307	1294	19014	20175	24153	418	2081	400	2644	356	4764	390	1721	372	1822	382	1929	380	6318	392	1630	369	7855	372	1329	374	18309
	01:45:00	37	33020	29242	2015	2080	3023	2827	4912	4690	1850	1842	1980	1916	1932	2007	15555	13806	1506	1397	8830	8777	1291	1306	21708	22887	26000	417	2223	410	2745	388	4723	380	1759	358	1870	385	1970	385	6619	335	1597	335	8646	344	1286	373	20875
	01:50:00	37	34630	30993	2072	2190	2989	2940	4927	4874	1913	1905	1813	1887	2091	2042	16084	14329	1582	1442	9720	9718	1322	1324	24140	25534	27599	405	2190	352	2786	401	4850	399	1841	385	1871	396	1954	365	6917	348	1675	381	9555	363	1276	351	23350
	01:55:00	37	36651	32520	2096	2184	3037	2938	5061	4763	2009	1965	1906	1965	1946	1954	17093	15178	1607	1494	10690	10675	1426	1369	26736	28381	28935	393	2275	380	2814	371	4971	393	1883	389	1873	383	2016	404	7150	376	1765	366	10605	338	1378	399	26176
	02:00:00	37	38172	34770	2128	2240	2994	2960	5129	4909	2061	1928	1956	1927	1988	1981	17575	15675	1622	1518	11644	11584	1347	1350	29513	30925	30507	408	2329	370	2860	384	4998	381	1942	346	1927	382	2075	373	7514	411	1699	344	11518	409	1379	373	28769
	02:05:00	37	39610	36519	2135	2264	3132	3043	5193	4903	2019	1973	2002	1950	2107	2033	18096	16192	1661	1527	12631	12768	1376	1431	31654	33092	31735	423	2389	354	2894	409	5256	407	2019	393	1881	381	2033	361	7813	359	1694	375	12608	364	1370	378	31101
	02:10:00	37	41555	38346	2163	2355	3136	3009	5124	5037	2137	2102	1975	1972	2055	2082	18938	16975	1655	1559	13891	13771	1412	1456	34228	36105	33294	389	2424	357	2904	374	5185	387	2015	390	1953	387	2171	378	8074	385	1814	382	13776	344	1404	383	33866
	02:15:00	37	43187	40093	2140	2373	3119	3101	5342	5123	2068	2144	2047	1941	2129	2121	19675	17489	1676	1562	15226	15133	1382	1500	36565	38196	34447	399	2478	402	2943	378	5324	376	2070	375	1938	389	2172	402	8289	380	1822	362	14965	351	1416	386	36122
	02:20:00	37	44868	41598	2149	2357	3191	3010	5318	5284	2181	2081	1992	2111	2159	2131	20208	18055	1700	1591	16667	16376	1431	1377	38747	40460	35896	393	2441	423	2978	397	5343	371	2141	382	2009	375	2164	366	8802	371	1934	373	16246	378	1467	406	38409
	02:25:00	37	46122	43388	2188	2367	3223	3067	5410	5319	2205	2089	2097	2035	2136	2169	21000	18788	1730	1604	17989	17745	1484	1443	40947	43275	37106	396	2484	380	3072	375	5418	422	2192	371	2080	373	2170	388	9062	371	1880	352	17644	370	1488	368	41007
	02:30:00	37	47153	44926	2293	2359	3229	3222	5555	5264	2239	2176	2043	2110	2190	2202	21573	19351	1806	1585	19692	19310	1459	1462	42953	45007	38544	362	2614	406	3023	374	5554	406	2248	389	2004	405	2068	374	9236	369	2053	326	19345	423	1493	394	42521
	02:35:00	37	49252	47251	2235	2476	3240	3246	5574	5344	2192	2242	2097	2159	2160	2233	22238	19844	1732	1602	21224	21071	1468	1547	45187	46874	39947	423	2645	401	3069	356	5730	407	2310	389	2018	391	2211	394	9788	365	1984	367	20965	387	1476	385	44742
	02:40:00	37	50015	48108	2235	2433	3309	3198	5712	5432	2234	2220	2160	2062	2235	2235	22812	20455	1769	1606	23355	22889	1574	1465	47047	49028	41170	422	2656	413	3104	375	5672	362	2283	361	2076	400	2244	379	10023	386	2043	383	22969	367	1539	387	47107
	02:45:00	37	51408	50243	2320	2567	3304	3239	5764	5515	2337	2287	2162	2076	2251	2282	23312	20936	1806	1671	25292	25095	1465	1490	48500	50776	42261	420	2719	403	3133	380	5805	397	2414	357	2082	395	2190	368	10323	338	2064	408	24628	350	1529	346	49323
	02:50:00	37.1	52872	51637	2357	2566	3300	3265	5834	5563	2342	2338	2154	2157	2250	2320	23922	21923	1831	1675	27225	26668	1574	1523	50202	52288	43165	419	2756	410	3246	394	5858	387	2513	385	2116	373	2373	403	10726	383	2146	346	26649	342	1577	360	50561
	02:55:00	37	54560	53457	2331	2721	3378	3290	5858	5632	2372	2345	2201	2185	2248	2250	24299	22219	1865	1714	29869	28944	1554	1588	51955	53850	44334	424	2849	384	3189	372	5958	387	2516	362	2142	400	2329	396	10860	381	2233	388	28606	379	1568	361	51859
	03:00:00	37	55737	54649	2276	2642	3327	3311	5837	5646	2442	2418	2195	2165	2276	2330	25045	22896	1887	1748	31690	31229	1634	1600	53573	55220	45655	378	2830	436	3263	380	6033	398	2495	389	2155	387	2343	370	11139	388	2260	370	31237	362	1552	373	53623
485528
	Time	T° 485,528	M1	M2	M3	M4	M5	M6	M7	M8	M9	M10	M11	M12	M13	M14	M15	M16	M17	M18	M19	M20	M21	M22	M23	M24	N1	N2	N3	N4	N5	N6	N7	N8	N9	N10	N11	N12	N13	N14	N15	N16	N17	N18	N19	N20	N21	N22	N23
	00:00:00	37	1817	1730	1809	1769	1487	1456	457	476	450	436	455	432	1540	1547	1750	1629	1601	1576	1634	1595	1632	1557	1491	1477	1620	453	1643	454	1366	505	473	496	479	433	450	489	1481	496	1485	453	1460	411	1552	495	1568	455	1509
	00:05:00	37	1575	1462	1502	1509	1201	1189	463	428	457	402	456	440	1179	1216	1433	1292	1315	1267	1291	1277	1282	1182	1152	1173	1426	468	1425	455	1122	481	442	442	458	458	476	461	1255	454	1194	414	1169	432	1260	423	1201	424	1143
	00:10:00	37	1595	1411	1456	1448	1247	1173	457	425	454	411	418	368	1183	1175	1369	1257	1139	1104	1145	1126	1101	1086	1145	1139	1483	480	1375	429	1173	489	417	430	443	394	416	419	1152	406	1123	405	1035	400	1108	423	1106	425	1109
	00:15:00	37	1735	1515	1569	1612	1325	1241	430	407	442	428	426	421	1247	1188	1390	1202	1159	1092	1070	1064	1059	1068	1037	1015	1680	445	1469	416	1292	447	447	482	421	401	395	402	1241	424	1208	411	986	420	1094	416	1063	383	1054
	00:20:00	37	2085	1794	2117	2025	1425	1375	429	428	403	416	418	371	1310	1240	1466	1366	1158	1083	1123	1080	1124	1022	1030	1077	1998	424	2004	399	1336	472	404	459	441	410	413	415	1286	393	1332	365	1054	383	1097	410	1039	386	1111
	00:25:00	37	2480	2153	3132	3117	1442	1434	411	409	424	411	395	414	1314	1319	1667	1540	1133	1137	1132	1125	1152	1055	1059	1179	2267	448	2942	397	1403	442	386	427	423	405	421	407	1343	401	1489	389	1034	360	1092	394	1029	406	1126
	00:30:00	37	2825	2535	4988	4960	1465	1421	419	416	444	413	408	383	1395	1428	1705	1595	1082	1086	1217	1270	1161	1032	1173	1149	2830	464	4560	389	1405	465	386	423	418	414	410	412	1399	394	1576	399	1058	427	1223	405	1103	389	1150
	00:35:00	37	3440	2934	7248	7341	1545	1456	423	421	417	440	419	385	1468	1436	1954	1781	1148	1109	1410	1365	1190	1096	1171	1226	3227	435	6350	424	1433	469	446	405	401	414	369	401	1472	397	1717	382	1158	353	1446	379	1078	381	1176
	00:40:00	37	4023	3538	9818	10254	1561	1520	389	415	436	445	427	385	1485	1431	2067	1955	1204	1179	1651	1628	1186	1083	1233	1296	3683	422	8946	379	1480	458	404	413	427	425	417	408	1562	390	1931	380	1182	369	1634	371	1110	393	1296
	00:45:00	37	4620	4014	13208	13439	1551	1622	391	400	430	415	410	401	1469	1553	2192	2107	1227	1161	2124	2080	1104	1232	1400	1472	4165	420	11850	388	1511	450	404	410	391	427	431	407	1546	409	1980	390	1207	368	2015	369	1178	409	1443
	00:50:00	37	5348	4550	16931	17493	1614	1629	403	410	399	411	408	407	1586	1518	2438	2228	1251	1168	2759	2687	1164	1124	1567	1621	4850	402	15028	384	1628	423	393	414	378	440	411	451	1636	407	2119	389	1252	369	2694	370	1128	391	1574
	00:55:00	37	6060	5283	20654	21566	1669	1687	430	399	408	416	393	394	1626	1616	2512	2393	1254	1241	3757	3700	1191	1168	1938	2007	5590	399	19199	392	1595	435	390	420	395	389	394	390	1686	391	2180	395	1268	408	3561	397	1162	425	1792
	01:00:00	37	6696	5779	25107	26033	1704	1682	442	390	409	410	378	408	1627	1658	2844	2539	1271	1268	4982	5008	1234	1191	2320	2390	6088	427	22973	391	1666	402	379	421	400	381	400	407	1681	384	2228	363	1318	401	4755	379	1214	399	2098
	01:05:00	37.1	7689	6617	29798	30526	1668	1652	397	422	366	441	420	412	1695	1689	2994	2667	1280	1341	6727	6554	1258	1184	2743	2955	6803	419	27023	418	1622	431	411	412	402	391	430	386	1737	420	2390	394	1409	409	6177	389	1306	420	2563
	01:10:00	37.1	8519	7375	34150	35471	1783	1742	400	411	391	411	404	418	1704	1742	3058	2836	1402	1284	8651	8550	1284	1261	3472	3583	7569	422	31090	369	1682	466	384	422	429	412	422	402	1777	406	2431	397	1367	370	8073	366	1242	406	3159
	01:15:00	37	9328	8255	38873	40572	1762	1740	413	410	413	449	415	364	1743	1707	3174	2955	1339	1423	11125	10786	1301	1327	4219	4457	8328	414	35776	397	1766	441	419	438	425	363	425	403	1747	386	2511	418	1426	382	10128	417	1326	406	3816
	01:20:00	37	10225	9036	43234	45177	1773	1809	384	400	400	435	420	393	1707	1767	3346	3082	1367	1360	13728	13280	1277	1257	5213	5380	9057	408	40127	374	1775	414	421	426	423	417	427	402	1808	404	2668	378	1467	357	12688	381	1290	404	4608
	01:25:00	37	11133	10006	47980	50045	1958	1858	411	375	393	397	412	414	1757	1761	3478	3182	1389	1357	16623	16036	1283	1269	6374	6550	9958	414	44805	378	1861	438	379	433	413	414	387	424	1819	369	2682	392	1489	420	15448	405	1339	403	5581
	01:30:00	37	12136	10835	52798	54648	1913	1971	438	398	394	396	403	396	1829	1852	3628	3356	1441	1416	19621	18957	1337	1279	7725	7787	10886	394	49179	371	1875	437	403	424	418	386	427	388	1852	403	2832	422	1546	377	17969	377	1333	390	6703
	01:35:00	37	13029	11792	57325	59051	1970	1960	402	430	415	388	402	380	1851	1844	3808	3524	1501	1431	23044	22232	1300	1334	8896	9087	11772	415	53638	385	1936	438	361	404	399	435	394	437	1893	392	2921	408	1519	387	21315	382	1354	395	7887
	01:40:00	37	14013	12744	61166	64124	2025	2043	431	411	399	390	414	389	1914	1951	3914	3687	1484	1422	26519	25461	1388	1336	10598	10795	12270	413	57788	383	1898	448	408	425	389	411	398	392	1915	393	2919	391	1664	350	24052	387	1358	382	9460
	01:45:00	37	15071	13656	65416	67883	2014	1965	388	399	394	389	398	406	1911	1925	4066	3752	1508	1474	29250	28515	1354	1355	12088	12603	13408	409	61937	380	1907	468	398	420	404	383	397	395	2007	379	3123	412	1613	402	27555	394	1330	403	10887
	01:50:00	37	16253	14726	69023	72889	2120	2086	405	419	404	394	379	384	1997	1957	4201	4019	1547	1512	32542	31516	1471	1412	13977	14258	14155	381	65927	391	2052	417	438	449	424	394	403	390	1951	402	3204	400	1699	410	30798	387	1341	362	12433
	01:55:00	37	17314	15642	73112	76846	2069	2090	408	402	382	414	424	392	1989	1978	4342	4083	1504	1495	35829	34872	1426	1440	15912	16163	15117	417	70073	404	2073	438	392	429	407	400	391	379	2039	424	3319	406	1746	401	33804	388	1449	414	14400
	02:00:00	37	18287	16846	76869	79973	2090	2156	408	391	408	409	411	389	2033	1968	4544	4236	1540	1499	38395	37986	1433	1391	18003	18115	16034	412	73100	399	2074	452	460	459	399	394	379	379	2076	400	3353	414	1782	423	36849	367	1469	379	16266
	02:05:00	37	19471	17671	79383	83312	2114	2185	407	379	414	423	399	404	2005	2010	4572	4349	1630	1500	41464	40572	1503	1494	19787	20424	17283	378	76196	405	2133	452	387	411	394	400	405	397	2138	390	3446	410	1796	386	39972	390	1455	396	18375
	02:10:00	37	20460	18748	82538	87129	2313	2141	390	392	399	406	415	396	2142	2043	4795	4412	1648	1525	44397	43670	1486	1402	21893	22785	18087	399	79433	394	2165	434	414	438	408	404	384	407	2166	413	3615	378	1917	386	43050	381	1460	368	20574
	02:15:00	37	21545	20025	85348	89949	2268	2217	404	416	403	395	417	383	2083	2004	4940	4605	1608	1592	47042	46505	1480	1392	24196	24835	19016	418	83490	407	2256	429	448	445	401	390	429	406	2138	409	3750	385	1850	397	45744	401	1442	388	22651
	02:20:00	37	22800	20887	87918	92478	2311	2281	384	395	417	418	429	400	2069	2061	5112	4723	1685	1651	49548	49060	1538	1486	26391	27170	20043	413	86560	372	2234	413	406	418	407	417	393	413	2211	376	3627	385	1920	389	47924	376	1539	389	24847
	02:25:00	37	23610	22400	91068	95597	2304	2267	424	375	426	385	407	362	2077	2056	5208	4809	1685	1605	51248	50942	1561	1517	28180	29171	21016	426	89204	382	2310	433	417	447	404	408	391	387	2256	374	3755	389	2034	380	50650	374	1513	378	27090
	02:30:00	37	24958	23616	93693	98184	2366	2369	400	404	426	448	416	439	2133	2195	5249	4921	1699	1644	53669	53066	1536	1518	30337	31685	21815	416	92091	394	2279	416	410	407	389	421	382	403	2224	395	3942	391	1996	398	53309	404	1535	405	29743
	02:35:00	37	25939	24411	95613	101018	2425	2514	398	391	403	392	377	392	2165	2142	5523	5141	1708	1693	55639	55548	1661	1530	32247	33655	23102	399	94108	419	2411	439	433	417	397	407	417	405	2209	389	4033	390	2082	393	55114	373	1596	393	31884
	02:40:00	37	26923	25837	97574	102977	2381	2476	384	410	372	420	428	385	2221	2197	5476	5309	1709	1783	57329	56927	1596	1540	34252	35787	24295	400	96162	408	2433	458	378	413	389	406	391	407	2341	375	4145	362	2126	387	56589	403	1587	379	34089
	02:45:00	37	27947	27007	99566	105019	2548	2608	381	383	445	435	413	408	2284	2249	5679	5448	1748	1757	59028	58826	1670	1543	36219	37607	25449	398	97995	408	2473	411	420	422	401	425	388	421	2260	399	4168	415	2186	397	58386	360	1559	414	36391
	02:50:00	37.1	29105	28085	102032	106875	2570	2660	392	423	393	402	429	386	2232	2231	5793	5448	1815	1738	60404	60765	1668	1556	37949	39427	25977	426	101039	396	2427	433	426	390	398	396	413	441	2309	376	4375	410	2136	361	60362	432	1604	419	38775
	02:55:00	37	30131	29290	102852	108874	2642	2618	407	400	398	392	382	393	2251	2238	5945	5576	1783	1737	62128	62175	1713	1625	39774	41462	27378	438	102406	383	2557	477	396	398	428	377	408	408	2415	406	4356	401	2296	422	61818	402	1669	403	40864
	03:00:00	37	30753	30184	104172	110488	2658	2621	384	416	412	424	402	411	2276	2285	6191	5719	1815	1756	63593	63732	1761	1610	41899	43198	28174	431	104392	404	2594	443	395	397	380	420	381	376	2447	425	4524	372	2302	378	63155	403	1730	388	43036
			A1	A2	A3	A4	A5	A6	A7	A8	A9	A10	A11	A12	A13	A14	A15	A16	A17	A18	A19	A20	A21	A22	A23	A24	B1	B2	B3	B4	B5	B6	B7	B8	B9	B10	B11	B12	B13	B14	B15	B16	B17	B18	B19	B20	B21	B22	B23
	3h - 10 min		19628	7025	1422	1716	28912	31308	546	649	791	1145	590	834	8393	8218	35904	42507	66398	63437	24490	23178	56621	53746	17974	17991	8193	-101	1690	-12	26645	-11	708	13	1141	-50	774	-38	7492	-2	31394	-32	60964	-9	25073	-45	57634	-44	18476
			E1	E2	E3	E4	E5	E6	E7	E8	E9	E10	E11	E12	E13	E14	E15	E16	E17	E18	E19	E20	E21	E22	E23	E24	F1	F2	F3	F4	F5	F6	F7	F8	F9	F10	F11	F12	F13	F14	F15	F16	F17	F18	F19	F20	F21	F22	F23
			33330	24428	100755	66229	2773	2302	1569	1681	11332	14798	1090	1064	1082	1111	1254	1399	542	494	756	929	387	456	673	708	24827	-44	52313	-45	1908	-59	1830	-56	12273	-79	977	-22	1181	-34	2296	-65	1278	-35	913	-83	498	-35	702
			I1	I2	I3	I4	I5	I6	I7	I8	I9	I10	I11	I12	I13	I14	I15	I16	I17	I18	I19	I20	I21	I22	I23	I24	J1	J2	J3	J4	J5	J6	J7	J8	J9	J10	J11	J12	J13	J14	J15	J16	J17	J18	J19	J20	J21	J22	J23
			54050	53220	677	1247	1704	1825	4071	3845	862	971	692	820	992	1172	23744	21684	657	559	30484	30067	547	478	52435	54164	44162	-95	1602	9	1850	-96	4221	-60	1126	-65	763	-66	1109	-67	10018	0	1141	-67	30068	-7	434	-39	52532
			M1	M2	M3	M4	M5	M6	M7	M8	M9	M10	M11	M12	M13	M14	M15	M16	M17	M18	M19	M20	M21	M22	M23	M24	N1	N2	N3	N4	N5	N6	N7	N8	N9	N10	N11	N12	N13	N14	N15	N16	N17	N18	N19	N20	N21	N22	N23
			29158	28773	102716	109040	1411	1448	-73	-9	-42	13	-16	43	1093	1110	4822	4462	676	652	62448	62606	660	524	40754	42059	26691	-49	103017	-25	1421	-46	-22	-33	-63	26	-35	-43	1295	19	3401	-33	1267	-22	62047	-20	624	-37	41927
			1	2	3	4	5	6	7	8	9	10	11	12	13	14	15	16	17	18	19	20	21	22	23	24
	Normalized in plate format	A	19628	7025	1422	1716	28912	31308	546	649	791	1145	590	834	8393	8218	35904	42507	66398	63437	24490	23178	56621	53746	17974	17991
		B	8193	-101	1690	-12	26645	-11	708	13	1141	-50	774	-38	7492	-2	31394	-32	60964	-9	25073	-45	57634	-44	18476	-25
		C	329	716	119716	127178	1935	2116	26589	33951	2406	3261	510	734	5000	4961	59938	58633	58553	55683	60994	65577	36372	36350	63865	56813
		D	652	-43	115906	0	1940	-48	34449	-72	2931	-41	925	-71	4969	-8	35897	-9	31945	-97	65312	-39	35860	4	65461	-32
		E	33330	24428	100755	66229	2773	2302	1569	1681	11332	14798	1090	1064	1082	1111	1254	1399	542	494	756	929	387	456	673	708
		F	24827	-44	52313	-45	1908	-59	1830	-56	12273	-79	977	-22	1181	-34	2296	-65	1278	-35	913	-83	498	-35	702	-5
		G	500	503	785	1306	2861	2334	3128	2735	1832	1513	21681	23257	1081	1063	999	1090	527	600	699	726	457	460	541	548
		H	678	-56	1584	-23	2268	-77	2999	-48	1395	-123	24757	-40	1161	-62	2230	-77	1251	-3	796	-58	490	-58	582	-61
		I	54050	53220	677	1247	1704	1825	4071	3845	862	971	692	820	992	1172	23744	21684	657	559	30484	30067	547	478	52435	54164
		J	44162	-95	1602	9	1850	-96	4221	-60	1126	-65	763	-66	1109	-67	10018	0	1141	-67	30068	-7	434	-39	52532	11
		K	287	317	114544	120115	71387	70871	-28	-35	-16	-81	-31	-64	1100	1087	3757	3575	591	615	39821	38784	529	411	30531	30533
		L	438	-57	111249	-29	70642	-17	-57	-17	-35	-43	-43	-31	1112	-45	3396	-50	1184	-20	39335	14	570	0	29222	-5
		M	29158	28773	102716	109040	1411	1448	-73	-9	-42	13	-16	43	1093	1110	4822	4462	676	652	62448	62606	660	524	40754	42059
		N	26691	-49	103017	-25	1421	-46	-22	-33	-63	26	-35	-43	1295	19	3401	-33	1267	-22	62047	-20	624	-37	41927	3
		O	447	341	854	803	-44	6	-54	-35	-54	-42	-31	-22	1004	1041	714	1087	574	585	714	835	580	495	492	555
		P	529	-37	808	-17	-79	-22	-29	-33	-43	1	6	-37	1032	28	2215	-24	1308	21	842	14	572	40	801	26
	Average by replicates in plate format		1	2	3	4	5	6	7	8	9	10	11	12	13	14	15	16	17	18	19	20	21	22	23	24
		A	11615.3	6963.7	1609.33	162.755	28955	2331.8	634.333	81.9898	1025.67	203.237	732.667	127.143	8034.33	477.756	36601.7	5589.25	63599.7	2720.65	24247	970.589	56000.3	2016.94	18147	285.049
		B
		C	565.667	207.442	120933	5733.75	1997	103.087	31663	4401.26	2866	431.19	723	207.719	4976.67	20.5994	51489.3	13519.1	48727	14604.3	63961	2572.91	36194	289.462	62046.3	4601.92
		D
		E	27528.3	5028.35	73099	24941	2327.67	433.071	1693.33	130.936	12801	1792.31	1043.67	59.1805	1124.67	50.8953	1649.67	564.417	771.333	439.442	866	95.5981	447	56.0446	694.333	18.7172
		F
		G	560.333	101.913	1225	405.612	2487.67	324.996	2954	200.327	1580	226.073	23231.7	1538.16	1101.67	52.1664	1439.67	685.959	792.667	398.603	740.333	50.0633	469	18.2483	557	21.9317
		H
		I	50477.3	5484.96	1175.33	466.646	1793	78.0833	4045.67	189.276	986.333	132.666	758.333	64.1275	1091	91.34	18482	7402.05	785.667	311.604	30206.3	240.467	486.333	56.959	53043.7	971.449
		J
		K	347.333	79.9396	115303	4481.43	70966.7	381.602	-40	15.1327	-44	33.4215	-46	16.7033	1099.67	12.5033	3576	180.502	796.667	335.655	39313.3	518.839	503.333	82.549	30095.3	756.33
		L
		M	28207.3	1327.22	104924	3567.45	1426.67	19.1398	-34.6667	33.828	-30.6667	39.2471	-2.66667	40.6735	1166	112.04	4228.33	738.756	865	348.349	62367	288.168	602.667	70.4651	41580	718.375
		N
		O	439	94.255	821.667	28.1129	-39	42.72	-39.3333	13.0512	-46.3333	6.65833	-15.6667	19.2959	1025.67	19.2959	1338.67	781.506	822.333	420.636	797	71.9653	549	46.9361	616	163.282
		P
			Mean	S.D.	Mean	S.D.	Mean	S.D.	Mean	S.D.	Mean	S.D.	Mean	S.D.	Mean	S.D.	Mean	S.D.	Mean	S.D.	Mean	S.D.	Mean	S.D.	Mean	S.D.
			A1	A2	A3	A4	A5	A6	A7	A8	A9	A10	A11	A12	A13	A14	A15	A16	A17	A18	A19	A20	A21	A22	A23	A24	B1	B2	B3	B4	B5	B6	B7	B8	B9	B10	B11	B12	B13	B14	B15	B16	B17	B18	B19	B20	B21	B22	B23
	1h - 10 min		2261	847	443	484	2088	2364	188	145	89	71	216	326	2368	2367	14049	16127	11028	10910	4499	4422	6251	5985	2202	2253	932	-85	423	18	2295	-36	120	3	131	-20	236	-17	2077	-51	8427	-43	5405	-43	4044	-52	5050	3	1915
			E1	E2	E3	E4	E5	E6	E7	E8	E9	E10	E11	E12	E13	E14	E15	E16	E17	E18	E19	E20	E21	E22	E23	E24	F1	F2	F3	F4	F5	F6	F7	F8	F9	F10	F11	F12	F13	F14	F15	F16	F17	F18	F19	F20	F21	F22	F23
			4479	3009	20949	6588	1091	915	506	500	1386	1482	262	285	303	403	374	455	58	17	-23	248	4	115	137	151	3314	-30	3986	-26	862	-61	654	-17	1097	-29	329	-33	410	-35	842	-39	254	-37	175	-47	112	-24	132
			I1	I2	I3	I4	I5	I6	I7	I8	I9	I10	I11	I12	I13	I14	I15	I16	I17	I18	I19	I20	I21	I22	I23	I24	J1	J2	J3	J4	J5	J6	J7	J8	J9	J10	J11	J12	J13	J14	J15	J16	J17	J18	J19	J20	J21	J22	J23
			14031	11356	256	409	975	944	2323	2049	-24	112	248	347	419	503	7186	6326	150	100	1725	1758	39	73	2974	3314	10953	-66	613	-35	945	-106	2223	-99	64	-57	328	-30	487	-67	2709	-24	222	-80	1734	35	27	-27	2775
			M1	M2	M3	M4	M5	M6	M7	M8	M9	M10	M11	M12	M13	M14	M15	M16	M17	M18	M19	M20	M21	M22	M23	M24	N1	N2	N3	N4	N5	N6	N7	N8	N9	N10	N11	N12	N13	N14	N15	N16	N17	N18	N19	N20	N21	N22	N23
			5101	4368	23651	24585	457	509	-15	-35	-45	-1	-40	40	444	483	1475	1282	132	164	3837	3882	133	105	1175	1251	4605	-53	21598	-38	493	-87	-38	-9	-43	-13	-16	-12	529	-22	1105	-42	283	1	3647	-44	108	-26	989
			1	2	3	4	5	6	7	8	9	10	11	12	13	14	15	16	17	18	19	20	21	22	23	24
	Normalized in plate format	A	2261	847	443	484	2088	2364	188	145	89	71	216	326	2368	2367	14049	16127	11028	10910	4499	4422	6251	5985	2202	2253
		B	932	-85	423	18	2295	-36	120	3	131	-20	236	-17	2077	-51	8427	-43	5405	-43	4044	-52	5050	3	1915	8
		C	-45	311	64088	32715	964	1009	2184	1478	225	154	100	292	1431	1424	18487	17078	2513	2358	5613	6322	922	827	8035	7837
		D	186	-40	18163	-49	776	-35	1286	-66	263	-22	312	-89	1328	-15	7432	-17	876	-77	5813	-3	749	22	7690	-30
		E	4479	3009	20949	6588	1091	915	506	500	1386	1482	262	285	303	403	374	455	58	17	-23	248	4	115	137	151
		F	3314	-30	3986	-26	862	-61	654	-17	1097	-29	329	-33	410	-35	842	-39	254	-37	175	-47	112	-24	132	-23
		G	99	97	222	338	901	1012	1068	1100	140	53	1087	1197	459	458	326	438	30	137	63	134	-33	89	153	142
		H	128	-29	476	-14	1071	-23	1323	-48	159	-87	1157	-32	475	-59	827	-86	264	-14	109	-82	76	-72	62	-1
		I	14031	11356	256	409	975	944	2323	2049	-24	112	248	347	419	503	7186	6326	150	100	1725	1758	39	73	2974	3314
		J	10953	-66	613	-35	945	-106	2223	-99	64	-57	328	-30	487	-67	2709	-24	222	-80	1734	35	27	-27	2775	4
		K	70	24	35980	28852	19322	19992	-30	-15	-26	-88	6	-40	390	535	1206	1106	170	133	804	660	82	57	468	549
		L	133	-52	18520	-10	20173	-40	-32	-18	5	-49	-65	13	487	-48	1206	-29	248	3	741	5	138	14	445	8
		M	5101	4368	23651	24585	457	509	-15	-35	-45	-1	-40	40	444	483	1475	1282	132	164	3837	3882	133	105	1175	1251
		N	4605	-53	21598	-38	493	-87	-38	-9	-43	-13	-16	-12	529	-22	1105	-42	283	1	3647	-44	108	-26	989	2
		O	113	31	340	320	-22	-44	1	-54	12	-28	6	-30	493	463	376	463	123	140	196	166	88	76	230	188
		P	156	-14	317	-20	-55	-27	-48	16	-15	-20	45	-12	518	-10	955	-3	344	-11	197	7	125	4	171	-8
	Average by replicates in plate format		1	2	3	4	5	6	7	8	9	10	11	12	13	14	15	16	17	18	19	20	21	22	23	24
		A	1346.67	792.976	450	31.0966	2249	143.635	151	34.3948	97	30.7896	259.333	58.5947	2270.67	167.721	12867.7	3983.61	9114.33	3212.92	4321.67	243.529	5762	630.791	2123.33	182.215
		B
		C	150.667	180.611	38322	23470.3	916.333	123.597	1649.33	472.882	214	55.3263	234.667	117.053	1394.33	57.5529	14332.3	6017.25	1915.67	903.707	5916	365.55	832.667	86.6391	7854	173.127
		D
		E	3600.67	775.795	10507.7	9135.57	956	119.879	553.333	87.2315	1321.67	200.4	292	34.0441	372	59.8582	557	250.118	109.667	126.666	133.333	140.222	77	63.2376	140	9.84886
		F
		G	108	17.3494	345.333	127.159	994.667	86.3153	1163.67	138.911	117.333	56.5184	1147	55.6776	464	9.53939	530.333	262.953	143.667	117.142	102	36.0139	44	67	119	49.6689
		H
		I	12113.3	1672.93	426	179.106	954.667	17.6163	2198.33	138.655	50.6667	68.9734	307.667	52.5389	469.667	44.6019	5407	2375.77	157.333	61.3297	1739	17.0587	46.3333	23.8607	3021	272.556
		J
		K	75.6667	54.7205	27784	8778.86	19829	448.305	-25.6667	9.29157	-36.3333	47.3533	-33	36.0139	470.667	73.867	1172.67	57.735	183.667	58.7055	735	72.1873	92.3333	41.4769	487.333	54.6291
		L
		M	4691.33	374.049	23278	1528.03	486.333	26.6333	-29.3333	12.5033	-29.6667	24.8462	-5.33333	41.0528	485.333	42.548	1287.33	185.058	193	79.5676	3788.67	124.733	115.333	15.3731	1138.33	134.794
		N
		O	100	63.5059	325.667	12.5033	-40.3333	16.8028	-33.6667	30.1717	-10.3333	20.4042	7	37.51	491.333	27.5379	598	312.216	202.333	122.981	186.333	17.6163	96.3333	25.5408	196.333	30.3699
		P
			Mean	S.D.	Mean	S.D.	Mean	S.D.	Mean	S.D.	Mean	S.D.	Mean	S.D.	Mean	S.D.	Mean	S.D.	Mean	S.D.	Mean	S.D.	Mean	S.D.	Mean	S.D.
Sample Layout
	Assay									LASV-IV
Templates		1	2	3	4	5	6	7	8	9	10	11	12
	A									1901
	B									1916
	C
	D
	E
	F
	G
	H										H20
Software Version	3.03.14
Experiment File Path:	C:\Users\User\Google Drive\Wetlab_Shared\Users\Kayla\3Nov17_CF_AL_LASV_SL_p4.xpt
Protocol File Path:	C:\Users\Public\Documents\Protocols\green_kinetic_3h.prt
Plate Number	Plate 1
Date	2017-11-03
Time	16:56:58
Reader Type:	Cytation5
Reader Serial Number:	1707121
Reading Type	Reader
Procedure Details
Plate Type	Corning 384 Low volume flat bottom
Well Selection	Runtime
Eject plate on completion
Set Temperature	Setpoint 37°C, Gradient 1 °C
	Preheat before moving to next step
Start Kinetic	Runtime 3:00:00 (HH:MM:SS), Interval 0:05:00, 37 Reads
Read	Fluorescence Endpoint
	Full Plate
	Filter Set 1
	Excitation: 485/20, Emission: 528/20
	Optics: Top, Gain: extended
	Light Source: Xenon Flash, Lamp Energy: High, Extended Dynamic Range
	Read Speed: Normal, Delay: 100 msec, Measurements/Data Point: 10
	Read Height: 10.5 mm
End Kinetic
485528
	Time	T° 485,528	A1	A2	A3	A4	A5	A6	A7	A8	A9	A10	A11	A12	A13	A14	A15	A16	A17	A18	A19	A20	A21	A22	A23	A24	B1	B2	B3	B4	B5	B6	B7	B8	B9	B10	B11	B12	B13	B14	B15	B16	B17	B18	B19	B20	B21	B22	B23
[truncated: 518 more rows]
[truncated: 49 more columns]

## Sheet: Supp Fig 1a
Detection reaction
Sample Layout
	Assay	LASV-II
Templates		1	2	3	4	5	6	7	8	9	10	11	12
	A	10^4
	B	10^3
	C	10^2
	D	10^1
	E	10^0
	F
	G
	H	H20
Software Version	3.03.14
[truncated: 266 more rows]
[truncated: 49 more columns]

## Sheet: Supp Fig 1b
Sample Layout
	Assay									LASV-IV
[truncated: 276 more rows]
[truncated: 49 more columns]

[truncated: 2 more sheets: Supp Fig 4b, Supp Fig 4c]
